# Supplementary material for: SP-1-activated LINC01016 overexpression promotes gastric cancer invasion and metastasis through inhibiting EIF4A3-mediated MMP9 mRNA decay
Source: Cell Death Dis. 2025 Jan 29;16(1):54. doi: 10.1038/s41419-024-07250-z (PMC11828860; doi:10.1038/s41419-024-07250-z)
Supplement: Supplementary file 2 — Sup Table 1 primers [file 41419_2024_7250_MOESM2_ESM.xlsx]

## Sheet: Sheet1
Supplementary Table 1
Name	Sense primer (5′- to 3′)		Antisense primer (5′-to 3′)
Primer for coloning
LINC01016 sense	ATAAGAATGCGGCCGCGCAGCAAATCCGAACAGGCAAAGGC		CTAGCTAGCTTTTTTTTTTTTTTTGAACTTGCAAATATA
LINC01016 antisense	CTAGCTAGCGCAGCAAATCCGAACAGGCAAAGGC		ATAAGAATGCGGCCGCTTTTTTTTTTTTTTTGAACTTGCAAATATA
-1000/0	GGGGTACCTCTGCCCATTATCGGAGGTGCATCT		CCGCTCGAGGCCTCGTGTGTTTCAAGCTGCCCAC
-750/0	GGGGTACCAGCCTACTAGGGACAGGGGTAGGAC		CCGCTCGAGGCCTCGTGTGTTTCAAGCTGCCCAC
-500/0	GGGGTACCCTTTGGCTAATCAATTTATTTTAAC		CCGCTCGAGGCCTCGTGTGTTTCAAGCTGCCCAC
-250/0	GGGGTACCTCAGGTTGGACTAAATGGTCACTCA		CCGCTCGAGGCCTCGTGTGTTTCAAGCTGCCCAC
-125/0	GGGGTACCAACAAACAAGGGCTGCAAGACTAAA		CCGCTCGAGGCCTCGTGTGTTTCAAGCTGCCCAC
Primers for CHIP
SP1	CAGCCTGGAACAAGGGACAG		AACTCTAACATCTGTTCCCAGTAAA
Primers for qRT-PCR
LINC01016	TACAAGGCCCCGTGGATTTC		CCTGTACCTCACAGCACCAG
SP1	CGTACACACACAGGTGAGAAGA		GTGCCCACACTCAGAGCTAC
EIF4A3	CGCATCTTGGTGAAACGTGA		CAGCCAGTCCACCTTTCTTTTG
Antisense oligonucleotide (ASO) against LINC01016
si-LINC01016-1 : CATCAGAAAGCAGGGAGCAC;
si-LINC01016-2: GAAGACAGACCGGTAGAGCC;
si-LINC01016-3: GAGTATAGTCCAACCACCAC
The sequence of shRNA for stably knockdown of LINC01016 in HGC27
GCAATGTCCTCTCAGTCTTTA.
