# Supplementary material for: SP-1-activated LINC01016 overexpression promotes gastric cancer invasion and metastasis through inhibiting EIF4A3-mediated MMP9 mRNA decay
Source: Cell Death Dis. 2025 Jan 29;16(1):54. doi: 10.1038/s41419-024-07250-z (PMC11828860; doi:10.1038/s41419-024-07250-z)
Supplement: Supplementary file 4 — Sup Table 3 MMP9 OE_NC [file 41419_2024_7250_MOESM4_ESM.xlsx]

## Sheet: Sheet1
Gene	OE_count	OE_normalize	NC_count	NC_normalize	Fold Change	Log2 Fold Change	pval	padj	Up/Down	Significant	GeneName	Biotype	Position	NR:Seq-id	NR:Score	NR:Evalue	NR:Description	NT:Seq-id	NT:Score	NT:Evalue	NT:Description	Uniprot:UniProtKB-AC	Uniprot:Score	Uniprot:Evalue	Uniprot:Description	COG:gene	COG:Score	COG:Eval	COG:num	Pfam:pfam_ID	Pfam:pfam_Name	Pfam:pfam_Description	GO:biological_process	GO:cellular_component	GO:molecular_function	KEGG:KO	KEGG:Description
ENSG00000258858	0	0.0360628	13	0.925658	0.0389591	-4.6819	0.000248228	0.00155081	down	yes	AL583722.4	antisense	chr14:104690091-104691284:-	.	.	.	.	gi|551878712|tpe|HG506695.1|	716	0	TPA: Homo sapiens long non-coding RNA OTTHUMT00000410528.1 (RP11-982M15.5 gene), antisense	.	.	.	.	.	.	.	.	pfam03276	Gag_spuma	Spumavirus gag protein.	.	.	.	.	.
ENSG00000280147	0	0.0360628	13	0.925658	0.0389591	-4.6819	0.000248228	0.00155081	down	yes	AC084026.3	TEC	chr8:29587001-29588426:+	gi|34526595|dbj|BAC85249.1|	144	7e-08	unnamed protein product [Homo sapiens]	gi|22830405|gb|AC084026.14|	1426	0	Homo sapiens chromosome 8, clone RP11-486M23, complete sequence	.	.	.	.	.	.	.	.	pfam13900	GVQW	Putative binding domain. This short domain is often found nested inside other longer domains. The function is not known, but the domain carries a highly conserved GVQW motif. The members are rich in proline and cysteine. This may be a binding domain.	.	.	.	.	.
ENSG00000268521	0	0.0360628	11	0.783249	0.0460426	-4.44089	0.000858199	0.00472179	down	yes	VN1R83P	unprocessed_pseudogene	chr19:21289554-21289998:-	gi|795417780|ref|XP_011946397.1|	206	9e-18	PREDICTED: LOW QUALITY PROTEIN: vomeronasal type-1 receptor 2-like, partial [Cercocebus atys]	gi|281183306|ref|NG_015686.1|	445	0	Homo sapiens vomeronasal 1 receptor 83 pseudogene (VN1R83P) on chromosome 19	.	.	.	.	.	.	.	.	pfam00509	Hemagglutinin	Haemagglutinin. Hemagglutinin from influenza virus causes membrane fusion of the viral membrane with the host membrane. Fusion occurs after the host cell internalises the virus by endocytosis. The drop of pH causes release of a hydrophobic fusion peptide and a large conformational change leading to membrane fusion.	.	.	.	.	.
ENSG00000265735	0	0.0360628	10	0.712045	0.0506468	-4.30338	0.00161025	0.00820857	down	yes	RN7SL5P	misc_RNA	chr9:9442060-9442380:+	gi|743741691|ref|XP_010965357.1|	338	2e-36	PREDICTED: uncharacterized protein LOC105078493 [Camelus bactrianus]	gi|586946426|ref|NG_033963.1|	321	3e-166	Homo sapiens protein tyrosine phosphatase, receptor type D (PTPRD), RefSeqGene on chromosome 9	.	.	.	.	.	.	.	.	pfam13900	GVQW	Putative binding domain. This short domain is often found nested inside other longer domains. The function is not known, but the domain carries a highly conserved GVQW motif. The members are rich in proline and cysteine. This may be a binding domain.	.	.	.	.	.
ENSG00000122432	0	0.0360628	9	0.64084	0.0562743	-4.15138	0.00304123	0.0142178	down	yes	SPATA1	protein_coding	chr1:84506300-84566194:+	gi|860609892|ref|NP_001297085.1|	2276	0	spermatogenesis-associated protein 1 [Homo sapiens]	gi|685516058|ref|XM_003892115.2|	2434	0	PREDICTED: Papio anubis spermatogenesis associated 1 (SPATA1), transcript variant X8, mRNA	.	.	.	.	.	.	.	.	pfam13900	GVQW	Putative binding domain. This short domain is often found nested inside other longer domains. The function is not known, but the domain carries a highly conserved GVQW motif. The members are rich in proline and cysteine. This may be a binding domain.	.	.	.	.	.
ENSG00000164399	0	0.0360628	9	0.64084	0.0562743	-4.15138	0.00304123	0.0142178	down	yes	IL3	protein_coding	chr5:132060529-132063204:+	gi|635123487|ref|XP_008012541.1|	628	3e-77	PREDICTED: interleukin-3 [Chlorocebus sabaeus]	gi|28416914|ref|NM_000588.3|	924	0	Homo sapiens interleukin 3 (IL3), mRNA	P08700	228	2e-72	Interleukin-3	.	.	.	.	pfam02059	IL3	Interleukin-3.	GO:0007267|cell-cell signaling;GO:0019221|cytokine-mediated signaling pathway;GO:0035162|embryonic hemopoiesis;GO:0001660|fever generation;GO:0006955|immune response;GO:0000165|MAPK cascade;GO:0007399|nervous system development;GO:0008284|positive regulation of cell proliferation;GO:0050731|positive regulation of peptidyl-tyrosine phosphorylation;GO:0042531|positive regulation of tyrosine phospho…	GO:0005576|extracellular region;GO:0005615|extracellular space;GO:0005622|intracellular;	GO:0005125|cytokine activity;GO:0008083|growth factor activity;GO:0005149|interleukin-1 receptor binding;GO:0005135|interleukin-3 receptor binding;GO:0004713|protein tyrosine kinase activity;GO:0005088|Ras guanyl-nucleotide exchange factor activity;	K04736	IL3; interleukin 3
ENSG00000229298	0	0.0360628	9	0.64084	0.0562743	-4.15138	0.00304123	0.0142178	down	yes	TUBB8P1	processed_pseudogene	chr9:21811621-21812347:-	gi|40074248|gb|AAR39410.1|	620	4e-85	beta tubulin [Azumapecten farreri]	gi|384551636|ref|NG_032650.1|	727	0	Homo sapiens methylthioadenosine phosphorylase (MTAP), RefSeqGene on chromosome 9	P18700	242	3e-86	Tubulin beta chain (Fragment)	ECU03g0820i	201	8e-72	COG5023	pfam03953	Tubulin_C	Tubulin C-terminal domain. This family includes the tubulin alpha, beta and gamma chains. Members of this family are involved in polymer formation. Tubulins are GTPases. FtsZ can polymerize into tubes, sheets, and rings in vitro and is ubiquitous in eubacteria and archaea. Tubulin is the major component of microtubules. (The FtsZ GTPases have been split into their won family).	GO:0007017|microtubule-based process;	GO:0005737|cytoplasm;GO:0005874|microtubule;	GO:0005525|GTP binding;GO:0003924|GTPase activity;GO:0005200|structural constituent of cytoskeleton;	.	.
ENSG00000254122	0	0.0360628	9	0.64084	0.0562743	-4.15138	0.00304123	0.0142178	down	yes	PCDHGB7	protein_coding	chr5:141417645-141512979:+	gi|11128027|ref|NP_061750.1|	4625	0	protocadherin gamma-B7 isoform 1 precursor [Homo sapiens]	gi|328447216|ref|NM_018927.3|	4763	0	Homo sapiens protocadherin gamma subfamily B, 7 (PCDHGB7), transcript variant 1, mRNA	Q9Y5F8	1788	0	Protocadherin gamma-B7	.	.	.	.	pfam08266	Cadherin_2	Cadherin-like. This cadherin domain is usually the most N-terminal copy of the domain.	GO:0007155|cell adhesion;GO:0007267|cell-cell signaling;GO:0007156|homophilic cell adhesion via plasma membrane adhesion molecules;GO:0007399|nervous system development;	GO:0005887|integral component of plasma membrane;	GO:0005509|calcium ion binding;	K16496	PCDHGB; protocadherin gamma subfamily B
ENSG00000215914	0	0.0360628	8	0.569636	0.0633086	-3.98146	0.00578432	0.02462	down	yes	MMP23A	unprocessed_pseudogene	chr1:1699942-1701782:+	gi|5902004|ref|NP_008914.1|	1670	0	matrix metalloproteinase-23 precursor [Homo sapiens]	gi|19343597|gb|BC025719.1|	1017	0	Homo sapiens matrix metallopeptidase 23B, mRNA (cDNA clone MGC:34412 IMAGE:5228894), complete cds	O75900	647	0	Matrix metalloproteinase-23	.	.	.	.	pfam00413	Peptidase_M10	Matrixin. The members of this family are enzymes that cleave peptides. These proteases require zinc for catalysis.	GO:0006508|proteolysis;GO:0000003|reproduction;	GO:0005789|endoplasmic reticulum membrane;GO:0031012|extracellular matrix;GO:0016021|integral component of membrane;GO:0005622|intracellular;	GO:0004222|metalloendopeptidase activity;GO:0008237|metallopeptidase activity;GO:0008270|zinc ion binding;	K08001	MMP23; matrix metalloproteinase-23 (CA-MMP) [EC:3.4.24.-]
ENSG00000239686	0	0.0360628	8	0.569636	0.0633086	-3.98146	0.00578432	0.02462	down	yes	AL158801.1	processed_pseudogene	chr14:55282296-55282643:-	gi|1008856|gb|AAC41916.1|	216	5e-20	ribosomal protein L34 [Homo sapiens]	gi|224494129|ref|NG_010730.1|	348	0	Homo sapiens ribosomal protein L34 pseudogene 28 (RPL34P28) on chromosome 14	Q29223	84	5e-20	60S ribosomal protein L34	.	.	.	.	pfam01199	Ribosomal_L34e	Ribosomal protein L34e.	GO:0042254|ribosome biogenesis;GO:0006412|translation;	GO:0022625|cytosolic large ribosomal subunit;GO:0005783|endoplasmic reticulum;	GO:0003723|RNA binding;GO:0003735|structural constituent of ribosome;	K02915	RP-L34e, RPL34; large subunit ribosomal protein L34e
ENSG00000251259	0	0.0360628	8	0.569636	0.0633086	-3.98146	0.00578432	0.02462	down	yes	AC004069.1	lincRNA	chr4:105137280-105140619:-	gi|617665361|ref|XP_007538880.1|	179	3e-12	PREDICTED: LOW QUALITY PROTEIN: uncharacterized protein LOC103127939 [Erinaceus europaeus]	gi|551853636|tpe|HG497136.1|	549	0	TPA: Homo sapiens long non-coding RNA OTTHUMT00000363314.1 (AC004069.2 gene), lincRNA	.	.	.	.	.	.	.	.	pfam06736	DUF1211	Protein of unknown function (DUF1211). This family represents a conserved region within a number of hypothetical proteins of unknown function found in eukaryotes, bacteria and archaea. These may possibly be integral membrane proteins.	.	.	.	.	.
ENSG00000269989	0	0.0360628	8	0.569636	0.0633086	-3.98146	0.00578432	0.02462	down	yes	AC036176.3	sense_intronic	chr18:63485601-63486018:+	.	.	.	.	gi|551887700|tpe|HG510094.1|	418	0	TPA: Homo sapiens long non-coding RNA OTTHUMT00000467957.1 (RP11-635N19.3 gene), sense_intronic	.	.	.	.	.	.	.	.	pfam03092	BT1	BT1 family. Members of this family are transmembrane proteins. Several are Leishmania putative proteins that are thought to be pteridine transporters. One such protein, previously termed (and is still annotated as) ORFG, was shown to encode a biopterin transport protein using null mutants, thus being subsequently renamed BT1. The significant similarity of ORFG/BT1 to Trypanosoma brucei ESAG10 (a …	.	.	.	.	.
ENSG00000125850	0	0.0360628	7	0.498431	0.0723526	-3.78881	0.011085	0.0420891	down	yes	OVOL2	protein_coding	chr20:17956979-18059188:-	gi|40807463|ref|NP_067043.2|	1135	4e-150	transcription factor Ovo-like 2 isoform 1 [Homo sapiens]	gi|743405584|ref|NM_021220.3|	1555	0	Homo sapiens ovo like zinc finger 2 (OVOL2), transcript variant 1, mRNA	Q9BRP0	441	1e-151	Transcription factor Ovo-like 2	.	.	.	.	pfam13465	zf-H2C2_2	Zinc-finger double domain.	GO:0001525|angiogenesis;GO:0009953|dorsal/ventral pattern formation;GO:0048557|embryonic digestive tract morphogenesis;GO:0060214|endocardium formation;GO:0009913|epidermal cell differentiation;GO:0001947|heart looping;GO:0060347|heart trabecula formation;GO:0060716|labyrinthine layer blood vessel development;GO:0010719|negative regulation of epithelial to mesenchymal transition;GO:0045617|negati…	GO:0005634|nucleus;	GO:0003682|chromatin binding;GO:0003677|DNA binding;GO:0046872|metal ion binding;GO:0000981|RNA polymerase II transcription factor activity, sequence-specific DNA binding;GO:0044212|transcription regulatory region DNA binding;GO:0001228|transcriptional activator activity, RNA polymerase II transcription regulatory region sequence-specific binding;	K09216	OVOL; ovo
ENSG00000158008	0	0.0360628	7	0.498431	0.0723526	-3.78881	0.011085	0.0420891	down	yes	EXTL1	protein_coding	chr1:26019884-26036464:+	gi|112382285|ref|NP_004446.2|	3195	0	exostosin-like 1 [Homo sapiens]	gi|112382284|ref|NM_004455.2|	4015	0	Homo sapiens exostosin-like glycosyltransferase 1 (EXTL1), mRNA	Q92935	1235	0	Exostosin-like 1	.	.	.	.	pfam09258	Glyco_transf_64	Glycosyl transferase family 64 domain. Members of this family catalyse the transfer reaction of N-acetylglucosamine and N-acetylgalactosamine from the respective UDP-sugars to the non-reducing end of [glucuronic acid]beta 1-3[galactose]beta 1-O-naphthalenemethanol, an acceptor substrate analog of the natural common linker of various glycosylaminoglycans. They are also required for the biosynthesi…	GO:0036498|IRE1-mediated unfolded protein response;GO:0006486|protein glycosylation;GO:0001501|skeletal system development;	GO:0005789|endoplasmic reticulum membrane;GO:0016021|integral component of membrane;	GO:0050508|glucuronosyl-N-acetylglucosaminyl-proteoglycan 4-alpha-N-acetylglucosaminyltransferase activity;	K02368	EXTL1; alpha-1,4-N-acetylglucosaminyltransferase EXTL1 [EC:2.4.1.224]
ENSG00000166507	0	0.0360628	7	0.498431	0.0723526	-3.78881	0.011085	0.0420891	down	yes	NDST2	protein_coding	chr10:73801911-73811798:-	gi|4505353|ref|NP_003626.1|	4440	0	bifunctional heparan sulfate N-deacetylase/N-sulfotransferase 2 [Homo sapiens]	gi|223555984|ref|NM_003635.3|	3749	0	Homo sapiens N-deacetylase/N-sulfotransferase 2 (NDST2), mRNA	P52849	1717	0	Bifunctional heparan sulfate N-deacetylase/N-sulfotransferase 2	.	.	.	.	pfam12062	HSNSD	heparan sulfate-N-deacetylase. This family of proteins is are heparan sulfate N-deacetylase enzymes. This protein is found in eukaryotes. This proteinenzyme is often found associated with pfam00685.	GO:0006024|glycosaminoglycan biosynthetic process;GO:0015012|heparan sulfate proteoglycan biosynthetic process;GO:0030210|heparin biosynthetic process;	GO:0000139|Golgi membrane;GO:0016021|integral component of membrane;	GO:0015016|[heparan sulfate]-glucosamine N-sulfotransferase activity;GO:0050119|N-acetylglucosamine deacetylase activity;	K02577	NDST2; heparan sulfate N-deacetylase/N-sulfotransferase NDST2 [EC:3.1.1.- 2.8.2.-]
ENSG00000171903	0	0.0360628	7	0.498431	0.0723526	-3.78881	0.011085	0.0420891	down	yes	CYP4F11	protein_coding	chr19:15912367-15934867:-	gi|193083178|ref|NP_067010.3|	2615	0	phylloquinone omega-hydroxylase CYP4F11 precursor [Homo sapiens]	gi|193083177|ref|NM_021187.3|	3158	0	Homo sapiens cytochrome P450 family 4 subfamily F member 11 (CYP4F11), transcript variant 1, mRNA	Q9HBI6	1011	0	Phylloquinone omega-hydroxylase CYP4F11	AGc2890	154	1e-38	COG2124	pfam00067	p450	Cytochrome P450. Cytochrome P450s are haem-thiolate proteins involved in the oxidative degradation of various compounds. They are particularly well known for their role in the degradation of environmental toxins and mutagens. They can be divided into 4 classes, according to the method by which electrons from NAD(P)H are delivered to the catalytic site. Sequence conservation is relatively low with…	GO:0007596|blood coagulation;GO:0006631|fatty acid metabolic process;GO:0006954|inflammatory response;GO:0042361|menaquinone catabolic process;GO:0055114|oxidation-reduction process;GO:0042376|phylloquinone catabolic process;GO:0042377|vitamin K catabolic process;	GO:0005789|endoplasmic reticulum membrane;GO:0016021|integral component of membrane;GO:0031090|organelle membrane;	GO:0005504|fatty acid binding;GO:0020037|heme binding;GO:0005506|iron ion binding;GO:0004497|monooxygenase activity;GO:0016709|oxidoreductase activity, acting on paired donors, with incorporation or reduction of molecular oxygen, NAD(P)H as one donor, and incorporation of one atom of oxygen;	K17729	CYP4F11; cytochrome P450, family 4, subfamily F, polypeptide 11 [EC:1.14.14.1 1.14.13.194]
ENSG00000214894	0	0.0360628	7	0.498431	0.0723526	-3.78881	0.011085	0.0420891	down	yes	LINC00243	lincRNA	chr6:30798654-30830659:-	gi|119623737|gb|EAX03332.1|	725	2e-88	hCG2038200 [Homo sapiens]	gi|749502364|ref|NR_130726.1|	2052	0	Homo sapiens long intergenic non-protein coding RNA 243 (LINC00243), long non-coding RNA	.	.	.	.	.	.	.	.	pfam13900	GVQW	Putative binding domain. This short domain is often found nested inside other longer domains. The function is not known, but the domain carries a highly conserved GVQW motif. The members are rich in proline and cysteine. This may be a binding domain.	.	.	.	.	.
ENSG00000224533	0	0.0360628	7	0.498431	0.0723526	-3.78881	0.011085	0.0420891	down	yes	TMLHE-AS1	antisense	chrX:155466540-155611616:+	.	.	.	.	gi|337756514|ref|NR_039991.1|	1702	0	Homo sapiens TMLHE antisense RNA 1 (TMLHE-AS1), long non-coding RNA	.	.	.	.	.	.	.	.	pfam11186	DUF2972	Protein of unknown function (DUF2972). Some members in this family of proteins with unknown function are annotated as sugar transferase proteins, however this cannot be confirmed.	.	.	.	.	.
ENSG00000227051	0	0.0360628	7	0.498431	0.0723526	-3.78881	0.011085	0.0420891	down	yes	C14orf132	protein_coding	chr14:96039324-96093889:+	gi|9368826|emb|CAB99085.1|	890	6e-106	hypothetical protein [Homo sapiens]	gi|685844390|tpe|LN608542.1|	7583	0	TPA: Homo sapiens long non-coding RNA OTTHUMT00000413259.1 (C14orf132 gene), lincRNA	Q9NPU4	171	2e-47	Uncharacterized protein C14orf132	.	.	.	.	pfam13900	GVQW	Putative binding domain. This short domain is often found nested inside other longer domains. The function is not known, but the domain carries a highly conserved GVQW motif. The members are rich in proline and cysteine. This may be a binding domain.	.	GO:0016021|integral component of membrane;	.	.	.
ENSG00000235151	0	0.0360628	7	0.498431	0.0723526	-3.78881	0.011085	0.0420891	down	yes	AC131097.4	lincRNA	chr2:241844380-241845036:+	gi|119575815|gb|EAW55411.1|	183	2e-14	hCG1979495 [Homo sapiens]	gi|551848902|tpe|HG495371.1|	571	0	TPA: Homo sapiens long non-coding RNA OTTHUMT00000322463.1 (AC114730.2 gene), antisense	.	.	.	.	.	.	.	.	pfam13900	GVQW	Putative binding domain. This short domain is often found nested inside other longer domains. The function is not known, but the domain carries a highly conserved GVQW motif. The members are rich in proline and cysteine. This may be a binding domain.	.	.	.	.	.
ENSG00000240418	0	0.0360628	7	0.498431	0.0723526	-3.78881	0.011085	0.0420891	down	yes	AC020917.1	processed_pseudogene	chr19:16412684-16413576:+	gi|560895213|ref|XP_006174085.1|	914	7e-121	PREDICTED: 40S ribosomal protein S2 [Camelus ferus]	gi|224494272|ref|NG_010424.1|	893	0	Homo sapiens ribosomal protein S2 pseudogene 51 (RPS2P51) on chromosome 19	P27952	357	2e-121	40S ribosomal protein S2	SPCC576.08c	226	2e-71	COG0098	pfam00333	Ribosomal_S5	Ribosomal protein S5, N-terminal domain.	GO:0001731|formation of translation preinitiation complex;GO:0045471|response to ethanol;GO:0000028|ribosomal small subunit assembly;	GO:0022627|cytosolic small ribosomal subunit;	GO:0044877|macromolecular complex binding;GO:0003723|RNA binding;GO:0003735|structural constituent of ribosome;	K02981	RP-S2e, RPS2; small subunit ribosomal protein S2e
ENSG00000245748	0	0.0360628	7	0.498431	0.0723526	-3.78881	0.011085	0.0420891	down	yes	AC097382.2	antisense	chr4:7030554-7046231:-	gi|119602780|gb|EAW82374.1|	284	8e-26	hCG2040570, partial [Homo sapiens]	gi|299782597|ref|NR_033828.1|	4300	0	Homo sapiens uncharacterized LOC100129931 (LOC100129931), long non-coding RNA	Q7Z5D8	57.4	1e-07	NANOG neighbor homeobox	.	.	.	.	pfam13900	GVQW	Putative binding domain. This short domain is often found nested inside other longer domains. The function is not known, but the domain carries a highly conserved GVQW motif. The members are rich in proline and cysteine. This may be a binding domain.	.	GO:0005634|nucleus;	GO:0003677|DNA binding;GO:0000981|RNA polymerase II transcription factor activity, sequence-specific DNA binding;	.	.
ENSG00000256108	0	0.0360628	7	0.498431	0.0723526	-3.78881	0.011085	0.0420891	down	yes	AC135586.1	processed_pseudogene	chr12:132745156-132745729:+	gi|826322815|ref|XP_012510047.1|	239	9e-27	PREDICTED: tumor protein D54 isoform X2 [Propithecus coquereli]	gi|594191172|ref|NG_034022.1|	574	0	Homo sapiens ankyrin repeat and LEM domain containing 2 (ANKLE2), RefSeqGene on chromosome 12	O43399	92.8	4e-27	Tumor protein D54	.	.	.	.	pfam04201	TPD52	tumor protein D52 family. The hD52 gene was originally identified through its elevated expression level in human breast carcinoma. Cloning of D52 homologues from other species has indicated that D52 may play roles in calcium-mediated signal transduction and cell proliferation. Two human homologues of hD52, hD53 and hD54, have also been identified, demonstrating the existence of a novel gene/prote…	GO:0042127|regulation of cell proliferation;	GO:0005737|cytoplasm;GO:0048471|perinuclear region of cytoplasm;	GO:0003824|catalytic activity;GO:0046982|protein heterodimerization activity;GO:0042803|protein homodimerization activity;GO:0003723|RNA binding;	.	.
ENSG00000256789	0	0.0360628	7	0.498431	0.0723526	-3.78881	0.011085	0.0420891	down	yes	AP000753.2	antisense	chr11:63637677-63658962:+	gi|57997043|emb|CAB56010.2|	238	8e-21	hypothetical protein [Homo sapiens]	gi|551871368|tpe|HG503839.1|	423	0	TPA: Homo sapiens long non-coding RNA OTTHUMT00000396642.1 (RP11-697H9.2 gene), antisense	Q6DD88	95.5	5e-22	Atlastin-3	.	.	.	.	pfam02263	GBP	Guanylate-binding protein, N-terminal domain. Transcription of the anti-viral guanylate-binding protein (GBP) is induced by interferon-gamma during macrophage induction. This family contains GBP1 and GPB2, both GTPases capable of binding GTP, GDP and GMP.	GO:0007029|endoplasmic reticulum organization;GO:0007030|Golgi organization;GO:1903373|positive regulation of endoplasmic reticulum tubular network organization;GO:0051260|protein homooligomerization;	GO:0005783|endoplasmic reticulum;GO:0071782|endoplasmic reticulum tubular network;GO:0098826|endoplasmic reticulum tubular network membrane;GO:0016021|integral component of membrane;GO:0016020|membrane;	GO:0005525|GTP binding;GO:0003924|GTPase activity;GO:0042802|identical protein binding;	K17339	ATL; atlastin [EC:3.6.5.-]
ENSG00000270228	0	0.0360628	7	0.498431	0.0723526	-3.78881	0.011085	0.0420891	down	yes	AC079880.1	processed_pseudogene	chr4:67718996-67724262:-	gi|694907690|ref|XP_009446102.1|	647	3e-118	PREDICTED: LOW QUALITY PROTEIN: HEAT repeat-containing protein 2 [Pan troglodytes]	gi|302488878|ref|NG_025115.1|	1332	0	Homo sapiens dynein, axonemal, assembly factor 5 pseudodgene (LOC100419862) pseudogene on chromosome 4	B9EJR8	150	3e-82	Dynein assembly factor 5, axonemal	.	.	.	.	pfam04852	DUF640	Protein of unknown function (DUF640). This family represents a conserved region found in plant proteins including Resistance protein-like protein.	GO:0003341|cilium movement;GO:0036159|inner dynein arm assembly;GO:0036158|outer dynein arm assembly;	GO:0005737|cytoplasm;	GO:0045505|dynein intermediate chain binding;	.	.
ENSG00000274150	0	0.0360628	7	0.498431	0.0723526	-3.78881	0.011085	0.0420891	down	yes	FADS2P1	unprocessed_pseudogene	chr11:56890613-56927885:+	gi|205716776|sp|A8MWK0.2|FS2P1_HUMAN	2432	0	RecName: Full=Putative fatty acid desaturase 2-like protein FADS2P1; AltName: Full=Fatty acid desaturase 2 pseudogene 1	gi|410057848|ref|XM_003954246.1|	1330	0	PREDICTED: Pan troglodytes putative fatty acid desaturase 2-like protein FADS2P1 (LOC100610005), mRNA	A8MWK0	940	0	Putative fatty acid desaturase 2-like protein FADS2P1	SPBC29A10.16c	60.1	7e-10	COG5274	pfam00487	FA_desaturase	Fatty acid desaturase.	GO:0006636|unsaturated fatty acid biosynthetic process;	GO:0005789|endoplasmic reticulum membrane;GO:0016021|integral component of membrane;	GO:0046872|metal ion binding;GO:0016491|oxidoreductase activity;	.	.
ENSG00000276533	1	0.0721256	13	0.925658	0.0779182	-3.6819	0.000611031	0.00349586	down	yes	AC018926.2	sense_intronic	chr15:55288849-55289346:-	.	.	.	.	gi|666672251|tpe|LK938316.1|	498	0	TPA: Homo sapiens long non-coding RNA OTTHUMT00000473978.1 (RP11-139H15.5 gene), sense_intronic	.	.	.	.	.	.	.	.	pfam00429	TLV_coat	ENV polyprotein (coat polyprotein).	.	.	.	.	.
ENSG00000253203	1	0.0721256	12	0.854454	0.0844114	-3.56642	0.00114017	0.00604276	down	yes	GUSBP3	transcribed_unprocessed_pseudogene	chr5:69639459-69679259:-	gi|768043166|ref|XP_011545272.1|	738	2e-93	PREDICTED: beta-glucuronidase-like protein SMA4 [Homo sapiens]	gi|606215204|ref|NR_027386.2|	1292	0	Homo sapiens glucuronidase, beta pseudogene 3 (GUSBP3), non-coding RNA	Q15486	285	8e-94	Putative inactive beta-glucuronidase-like protein SMA3	.	.	.	.	pfam13900	GVQW	Putative binding domain. This short domain is often found nested inside other longer domains. The function is not known, but the domain carries a highly conserved GVQW motif. The members are rich in proline and cysteine. This may be a binding domain.	GO:0007399|nervous system development;GO:0001501|skeletal system development;	GO:0005764|lysosome;	GO:0004553|hydrolase activity, hydrolyzing O-glycosyl compounds;	.	.
ENSG00000255185	1	0.0721256	11	0.783249	0.0920852	-3.44089	0.00213071	0.0104701	down	yes	PDXDC2P	transcribed_unprocessed_pseudogene	chr16:70010751-70065945:-	gi|218512123|sp|Q6P474.3|PDXD2_HUMAN	2295	0	RecName: Full=Putative pyridoxal-dependent decarboxylase domain-containing protein 2; AltName: Full=pyridoxal-dependent decarboxylase domain-containing 2 pseudogene	gi|578840078|ref|XM_006725228.1|	1253	0	PREDICTED: Homo sapiens pyridoxal-dependent decarboxylase domain-containing protein 1 (LOC102724985), transcript variant X6, mRNA	Q6P474	888	0	Putative pyridoxal-dependent decarboxylase domain-containing protein 2	YPO1529	66.2	7e-11	COG0076	pfam00282	Pyridoxal_deC	Pyridoxal-dependent decarboxylase conserved domain.	GO:0019752|carboxylic acid metabolic process;	.	GO:0016831|carboxy-lyase activity;GO:0030170|pyridoxal phosphate binding;	.	.
ENSG00000274422	1	0.0721256	11	0.783249	0.0920852	-3.44089	0.00213071	0.0104701	down	yes	AC245060.5	lincRNA	chr22:22283928-22287220:-	.	.	.	.	gi|666670935|tpe|LK937842.1|	3293	0	TPA: Homo sapiens long non-coding RNA OTTHUMT00000476990.1 (LL22NC03-2H8.5 gene), lincRNA	.	.	.	.	.	.	.	.	.	.	.	.	.	.	.	.
ENSG00000182376	2	0.144251	21	1.49529	0.0964702	-3.37377	2.55797e-05	0.000197691	down	yes	AC138028.1	antisense	chr16:88742767-88745748:+	gi|21757639|dbj|BAC05165.1|	818	2e-101	unnamed protein product [Homo sapiens]	gi|632794866|ref|NR_120387.1|	2137	0	Homo sapiens uncharacterized LOC339059 (LOC339059), long non-coding RNA	.	.	.	.	.	.	.	.	pfam13900	GVQW	Putative binding domain. This short domain is often found nested inside other longer domains. The function is not known, but the domain carries a highly conserved GVQW motif. The members are rich in proline and cysteine. This may be a binding domain.	.	.	.	.	.
ENSG00000106125	1	0.0721256	10	0.712045	0.101294	-3.30338	0.00398667	0.0179565	down	yes	MINDY4	protein_coding	chr7:30771417-30892387:+	gi|10438736|dbj|BAB15327.1|	854	4e-99	unnamed protein product [Homo sapiens]	gi|34535990|dbj|AK128558.1|	3528	0	Homo sapiens cDNA FLJ46717 fis, clone TRACH3018191	Q4G0A6	331	1e-96	Probable ubiquitin carboxyl-terminal hydrolase MINDY-4	.	.	.	.	pfam13900	GVQW	Putative binding domain. This short domain is often found nested inside other longer domains. The function is not known, but the domain carries a highly conserved GVQW motif. The members are rich in proline and cysteine. This may be a binding domain.	.	.	GO:0036459|ubiquitinyl hydrolase activity;	.	.
ENSG00000189099	1	0.0721256	10	0.712045	0.101294	-3.30338	0.00398667	0.0179565	down	yes	PRSS48	protein_coding	chr4:151277171-151291453:+	gi|148806900|ref|NP_899231.2|	1742	0	serine protease 48 precursor [Homo sapiens]	gi|148806899|ref|NM_183375.2|	987	0	Homo sapiens protease, serine 48 (PRSS48), mRNA	Q7RTY5	675	0	Serine protease 48	VC1649	104	4e-24	COG5640	pfam00089	Trypsin	Trypsin.	.	GO:0005576|extracellular region;	GO:0004252|serine-type endopeptidase activity;	.	.
ENSG00000224452	1	0.0721256	10	0.712045	0.101294	-3.30338	0.00398667	0.0179565	down	yes	RSL24D1P6	processed_pseudogene	chr20:32170390-32170790:-	gi|505774796|ref|XP_004602027.1|	460	9e-56	PREDICTED: probable ribosome biogenesis protein RLP24 [Sorex araneus]	gi|198041808|ref|NG_001000.3|	401	0	Homo sapiens ribosomal L24 domain containing 1 pseudogene 6 (RSL24D1P6) on chromosome 20	Q5RF04	180	1e-56	Probable ribosome biogenesis protein RLP24	YLR009w	98.6	4e-25	COG2075	pfam01246	Ribosomal_L24e	Ribosomal protein L24e.	GO:0042254|ribosome biogenesis;	GO:0005730|nucleolus;	.	K02896	RP-L24e, RPL24; large subunit ribosomal protein L24e
ENSG00000234337	1	0.0721256	10	0.712045	0.101294	-3.30338	0.00398667	0.0179565	down	yes	AC026462.1	processed_pseudogene	chr16:52655307-52656045:+	gi|83674986|gb|ABC40673.1|	947	3e-126	rcTPM3 [Homo sapiens]	gi|586598090|ref|NG_002385.5|	739	0	Homo sapiens tropomyosin 3 pseudogene (LOC146253) on chromosome 16	Q63610	345	2e-118	Tropomyosin alpha-3 chain	.	.	.	.	pfam00261	Tropomyosin	Tropomyosin.	GO:0007015|actin filament organization;GO:0007420|brain development;GO:0006936|muscle contraction;	GO:0005884|actin filament;GO:0005903|brush border;GO:0005862|muscle thin filament tropomyosin;	GO:0051015|actin filament binding;GO:0008307|structural constituent of muscle;	K09290	TPM3; tropomyosin 3
ENSG00000282542	1	0.0721256	10	0.712045	0.101294	-3.30338	0.00398667	0.0179565	down	yes	AC008993.1	TEC	chr19:68403-69178:+	gi|34526737|dbj|BAC85275.1|	253	2e-23	unnamed protein product [Homo sapiens]	gi|7272070|gb|AC008993.3|	776	0	Homo sapiens chromosome 19 clone LLNL-R_222A1, complete sequence	.	.	.	.	.	.	.	.	pfam13900	GVQW	Putative binding domain. This short domain is often found nested inside other longer domains. The function is not known, but the domain carries a highly conserved GVQW motif. The members are rich in proline and cysteine. This may be a binding domain.	.	.	.	.	.
ENSG00000211891	7	0.50488	63	4.48588	0.112549	-3.15138	1.45988e-12	3.36431e-11	down	yes	IGHE	IG_C_gene	chr14:105597691-105601728:-	gi|334361029|gb|AEG78109.1|	2387	0	membrane-bound immunoglobulin epsilon heavy chain constant region short isoform, partial [Hylobates lar]	gi|34527715|dbj|AK130825.1|	1270	0	Homo sapiens cDNA FLJ27315 fis, clone TMS06851, highly similar to Ig epsilon chain C region	P01854	847	0	Immunoglobulin heavy constant epsilon	.	.	.	.	pfam07654	C1-set	Immunoglobulin C1-set domain.	GO:0050853|B cell receptor signaling pathway;GO:0006958|complement activation, classical pathway;GO:0019221|cytokine-mediated signaling pathway;GO:0042742|defense response to bacterium;GO:0038095|Fc-epsilon receptor signaling pathway;GO:0006955|immune response;GO:0045087|innate immune response;GO:0006911|phagocytosis, engulfment;GO:0006910|phagocytosis, recognition;GO:0050871|positive regulation …	GO:0072562|blood microparticle;GO:0009897|external side of plasma membrane;GO:0005576|extracellular region;GO:0042571|immunoglobulin complex, circulating;	GO:0003823|antigen binding;GO:0034987|immunoglobulin receptor binding;	.	.
ENSG00000074660	1	0.0721256	9	0.64084	0.112549	-3.15138	0.00746569	0.0305021	down	yes	SCARF1	protein_coding	chr17:1633858-1645747:-	gi|33598929|ref|NP_003684.2|	3773	0	scavenger receptor class F member 1 isoform 1 precursor [Homo sapiens]	gi|478431032|ref|NM_003693.3|	3443	0	Homo sapiens scavenger receptor class F member 1 (SCARF1), transcript variant 1, mRNA	Q14162	1451	0	Scavenger receptor class F member 1	.	.	.	.	pfam13900	GVQW	Putative binding domain. This short domain is often found nested inside other longer domains. The function is not known, but the domain carries a highly conserved GVQW motif. The members are rich in proline and cysteine. This may be a binding domain.	GO:0007155|cell adhesion;GO:0006707|cholesterol catabolic process;GO:0016358|dendrite development;GO:0016322|neuron remodeling;GO:0048680|positive regulation of axon regeneration;GO:0010976|positive regulation of neuron projection development;GO:0006898|receptor-mediated endocytosis;	GO:0030666|endocytic vesicle membrane;GO:0016021|integral component of membrane;GO:0005886|plasma membrane;	GO:0030169|low-density lipoprotein particle binding;GO:0005044|scavenger receptor activity;GO:0004888|transmembrane signaling receptor activity;	.	.
ENSG00000130173	1	0.0721256	9	0.64084	0.112549	-3.15138	0.00746569	0.0305021	down	yes	ANGPTL8	protein_coding	chr19:11237450-11241943:+	gi|25013473|gb|AAF76204.2|	1216	2e-164	hepatocellular carcinoma associated protein TD26 [Homo sapiens]	gi|25013472|gb|AF271350.2|	1217	0	Homo sapiens hepatocellular carcinoma associated protein TD26 mRNA, complete cds	Q6UXH0	389	7e-134	Angiopoietin-like protein 8	.	.	.	.	pfam00769	ERM	Ezrin/radixin/moesin family. This family of proteins contain a band 4.1 domain (pfam00373), at their amino terminus. This family represents the rest of these proteins.	GO:0048469|cell maturation;GO:0044255|cellular lipid metabolic process;GO:0045444|fat cell differentiation;GO:0010954|positive regulation of protein processing;GO:0019216|regulation of lipid metabolic process;GO:0051004|regulation of lipoprotein lipase activity;GO:0050746|regulation of lipoprotein metabolic process;GO:0070328|triglyceride homeostasis;	GO:0005576|extracellular region;	GO:0005179|hormone activity;	.	.
ENSG00000233532	1	0.0721256	9	0.64084	0.112549	-3.15138	0.00746569	0.0305021	down	yes	LINC00460	lincRNA	chr13:106374477-106384315:+	gi|119629489|gb|EAX09084.1|	386	8e-39	hCG1774196, partial [Homo sapiens]	gi|12597031|emb|AL136159.11|	1418	0	Human DNA sequence from clone RP11-165M6 on chromosome 13, complete sequence	.	.	.	.	.	.	.	.	pfam06999	Suc_Fer-like	Sucrase/ferredoxin-like. This family contains a number of bacterial and eukaryotic proteins approximately 400 residues long that resemble ferredoxin and appear to have sucrolytic activity.	.	.	.	.	.
ENSG00000235253	1	0.0721256	9	0.64084	0.112549	-3.15138	0.00746569	0.0305021	down	yes	AC010240.2	processed_pseudogene	chr5:132942932-132945050:+	gi|820999665|ref|XP_012354837.1|	845	3e-145	PREDICTED: elongation factor 1-alpha 1-like isoform X1 [Nomascus leucogenys]	gi|351542171|ref|NG_030340.1|	1139	0	Homo sapiens AF4/FMR2 family member 4 (AFF4), RefSeqGene on chromosome 5	Q71V39	295	1e-132	Elongation factor 1-alpha 2	SPCC794.09c	289	1e-91	COG5256	pfam03143	GTP_EFTU_D3	Elongation factor Tu C-terminal domain. Elongation factor Tu consists of three structural domains, this is the third domain. This domain adopts a beta barrel structure. This the third domain is involved in binding to both charged tRNA and binding to EF-Ts pfam00889.	.	GO:0005737|cytoplasm;GO:0005634|nucleus;	GO:0005525|GTP binding;GO:0003924|GTPase activity;GO:0003746|translation elongation factor activity;	K03231	EEF1A; elongation factor 1-alpha
ENSG00000235385	1	0.0721256	9	0.64084	0.112549	-3.15138	0.00746569	0.0305021	down	yes	LINC02154	lincRNA	chrX:13266048-13303452:-	gi|426395176|ref|XP_004063851.1|	349	1e-35	PREDICTED: uncharacterized protein LOC101125958 [Gorilla gorilla gorilla]	gi|551893402|tpe|HG512439.1|	1497	0	TPA: Homo sapiens long non-coding RNA OTTHUMT00000055788.1 (GS1-600G8.5 gene), lincRNA	.	.	.	.	.	.	.	.	pfam12775	AAA_7	P-loop containing dynein motor region D3. the 380 kDa motor unit of dynein belongs to the AAA class of chaperone-like ATPases. The core of the 380 kDa motor unit contains a concatenated chain of six AAA modules, of which four correspond to the ATP binding sites with P-loop signatures described previously, and two are modules in which the P loop has been lost in evolution. This particular family i…	.	.	.	.	.
ENSG00000261438	1	0.0721256	9	0.64084	0.112549	-3.15138	0.00746569	0.0305021	down	yes	AL157394.1	sense_overlapping	chr10:89015836-89017059:+	gi|634822597|ref|XP_007936241.1|	130	2e-10	PREDICTED: G-protein coupled receptor 39 [Orycteropus afer afer]	gi|1002341849|ref|NR_135315.1|	1224	0	Homo sapiens Fas cell surface death receptor (FAS), transcript variant 11, non-coding RNA	B2ZHY2	53.9	9e-11	G-protein coupled receptor 39	.	.	.	.	pfam11496	HDA2-3	Class II histone deacetylase complex subunits 2 and 3. This family of class II histone deacetylase complex subunits HDA2 and HDA3 is found in fungi, The member from S. pombe is referred to as Ccq1. These proteins associate with HDA1 to generate the activity of the HDA1 histone deacetylase complex. HDA1 interacts with itself and with the HDA2-HDA3 subcomplex to form a probable tetramer and these i…	.	GO:0016021|integral component of membrane;GO:0005886|plasma membrane;	GO:0004930|G-protein coupled receptor activity;GO:0046872|metal ion binding;	K08412	GPR39; G protein-coupled receptor 39
ENSG00000266533	1	0.0721256	9	0.64084	0.112549	-3.15138	0.00746569	0.0305021	down	yes	MIR3619	miRNA	chr22:46091044-46091126:+	.	.	.	.	gi|312147421|ref|NR_037413.1|	83	1e-34	Homo sapiens microRNA 3619 (MIR3619), microRNA	.	.	.	.	.	.	.	.	pfam07505	Gp37_Gp68	Phage protein Gp37/Gp68. Homologues of phage proteins Gp37 and Gp68 are found in several bacteria.	.	.	.	.	.
ENSG00000273445	1	0.0721256	9	0.64084	0.112549	-3.15138	0.00746569	0.0305021	down	yes	AC133644.2	antisense	chr2:87477495-87478034:-	.	.	.	.	gi|551846110|tpe|HG494274.1|	540	0	TPA: Homo sapiens long non-coding RNA OTTHUMT00000471978.1 (RP11-1399P15.1 gene), antisense	.	.	.	.	.	.	.	.	pfam04735	Baculo_helicase	Baculovirus DNA helicase.	.	.	.	.	.
ENSG00000271092	2	0.144251	16	1.13927	0.126617	-2.98146	0.000509695	0.00297819	down	yes	TMEM56-RWDD3	protein_coding	chr1:95117923-95247225:+	gi|725580853|ref|XP_010342128.1|	917	1e-179	PREDICTED: uncharacterized protein LOC101027676 isoform X1 [Saimiri boliviensis boliviensis]	gi|314122217|ref|NM_001199691.1|	1488	0	Homo sapiens TMEM56-RWDD3 readthrough (TMEM56-RWDD3), mRNA	Q9Y3V2	340	3e-112	RWD domain-containing protein 3	.	.	.	.	pfam03798	TRAM_LAG1_CLN8	TLC domain.	GO:0032088|negative regulation of NF-kappaB transcription factor activity;GO:1902073|positive regulation of hypoxia-inducible factor-1alpha signaling pathway;GO:0033235|positive regulation of protein sumoylation;	GO:0005737|cytoplasm;GO:0005634|nucleus;	.	.	.
ENSG00000123496	2	0.144251	15	1.06807	0.135058	-2.88835	0.000922426	0.00503126	down	yes	IL13RA2	protein_coding	chrX:115003975-115019977:-	gi|10834992|ref|NP_000631.1|	2022	0	interleukin-13 receptor subunit alpha-2 precursor [Homo sapiens]	gi|694986008|ref|XM_009439548.1|	1389	0	PREDICTED: Pan troglodytes interleukin 13 receptor, alpha 2 (IL13RA2), mRNA	Q14627	783	0	Interleukin-13 receptor subunit alpha-2	.	.	.	.	pfam09240	IL6Ra-bind	Interleukin-6 receptor alpha chain, binding. Members of this family adopt a structure consisting of an immunoglobulin-like beta-sandwich, with seven strands in two beta-sheets, in a Greek-key topology. They are required for binding to the cytokine Interleukin-6.	GO:0019221|cytokine-mediated signaling pathway;GO:0016064|immunoglobulin mediated immune response;GO:0002638|negative regulation of immunoglobulin production;GO:0043305|negative regulation of mast cell degranulation;	GO:0005576|extracellular region;GO:0005615|extracellular space;GO:0016021|integral component of membrane;	GO:0004896|cytokine receptor activity;	K05077	IL13RA2; interleukin 13 receptor alpha-2
ENSG00000213071	2	0.144251	14	0.996863	0.144705	-2.78881	0.00166486	0.00844303	down	yes	LPAL2	transcribed_unprocessed_pseudogene	chr6:160453428-160520269:-	gi|694919128|ref|XP_009450614.1|	2093	0	PREDICTED: LOW QUALITY PROTEIN: apolipoprotein(a) [Pan troglodytes]	gi|694919127|ref|XM_009452339.1|	1561	0	PREDICTED: Pan troglodytes apolipoprotein(a) (LOC472219), mRNA	P08519	689	0	Apolipoprotein(a)	VC1649	58.2	7e-08	COG5640	pfam00051	Kringle	Kringle domain. Kringle domains have been found in plasminogen, hepatocyte growth factors, prothrombin, and apolipoprotein A. Structure is disulfide-rich, nearly all-beta.	GO:0008015|blood circulation;GO:0006629|lipid metabolic process;GO:0006869|lipid transport;GO:0034374|low-density lipoprotein particle remodeling;	GO:0005576|extracellular region;GO:0034358|plasma lipoprotein particle;	GO:0034185|apolipoprotein binding;GO:0004866|endopeptidase inhibitor activity;GO:0001968|fibronectin binding;GO:0008201|heparin binding;GO:0004252|serine-type endopeptidase activity;	.	.
ENSG00000275454	2	0.144251	14	0.996863	0.144705	-2.78881	0.00166486	0.00844303	down	yes	AC105020.6	antisense	chr15:75639760-75640976:+	gi|591316718|ref|XP_007084674.1|	689	4e-84	PREDICTED: U3 small nucleolar ribonucleoprotein protein IMP3 [Panthera tigris altaica]	gi|666670052|tpe|LK938357.1|	1217	0	TPA: Homo sapiens long non-coding RNA OTTHUMT00000474128.1 (CTD-2026K11.4 gene), antisense	Q9NV31	246	2e-78	U3 small nucleolar ribonucleoprotein protein IMP3	YHR148w	121	2e-31	COG0522	pfam10446	DUF2457	Protein of unknown function (DUF2457). This is a family of uncharacterized proteins.	GO:0006364|rRNA processing;	GO:0034457|Mpp10 complex;GO:0005730|nucleolus;GO:0005654|nucleoplasm;GO:0005634|nucleus;GO:0030684|preribosome;GO:0032040|small-subunit processome;	GO:0003723|RNA binding;GO:0030515|snoRNA binding;	K14560	IMP3; U3 small nucleolar ribonucleoprotein protein IMP3
ENSG00000178172	5	0.360628	34	2.42095	0.148961	-2.74699	1.16406e-06	1.18182e-05	down	yes	SPINK6	protein_coding	chr5:148202794-148215137:+	gi|68299793|ref|NP_995313.2|	345	4e-38	serine protease inhibitor Kazal-type 6 precursor [Homo sapiens]	gi|305632837|ref|NM_205841.3|	686	0	Homo sapiens serine peptidase inhibitor, Kazal type 6 (SPINK6), transcript variant 1, mRNA	Q6UWN8	137	1e-39	Serine protease inhibitor Kazal-type 6	.	.	.	.	pfam00050	Kazal_1	Kazal-type serine protease inhibitor domain. Usually indicative of serine protease inhibitors. However, kazal-like domains are also seen in the extracellular part of agrins, which are not known to be protease inhibitors. Kazal domains often occur in tandem arrays. Small alpha+beta fold containing three disulphides. Alignment also includes a single domain from transporters in the OATP/PGT family.	GO:0070268|cornification;GO:1900004|negative regulation of serine-type endopeptidase activity;	GO:0005576|extracellular region;	GO:0004867|serine-type endopeptidase inhibitor activity;	.	.
ENSG00000138100	3	0.216377	20	1.42409	0.151941	-2.71842	0.000208692	0.00132677	down	yes	TRIM54	protein_coding	chr2:27282392-27307439:+	gi|78482627|ref|NP_115935.3|	1738	0	tripartite motif-containing protein 54 isoform 1 [Homo sapiens]	gi|301897806|ref|NM_032546.3|	2027	0	Homo sapiens tripartite motif containing 54 (TRIM54), transcript variant 1, mRNA	Q9BYV2	594	0	Tripartite motif-containing protein 54	.	.	.	.	pfam13923	zf-C3HC4_2	Zinc finger, C3HC4 type (RING finger).	GO:0007017|microtubule-based process;GO:0007275|multicellular organismal development;GO:0055001|muscle cell development;GO:0007026|negative regulation of microtubule depolymerization;GO:0007165|signal transduction;	GO:0005874|microtubule;GO:0005875|microtubule associated complex;GO:0030018|Z disc;	GO:0008017|microtubule binding;GO:0008270|zinc ion binding;	K10653	TRIM54, MURF3; tripartite motif-containing protein 54
ENSG00000188672	2	0.144251	13	0.925658	0.155836	-2.6819	0.00299502	0.0140432	down	yes	RHCE	protein_coding	chr1:25362249-25430192:-	gi|34534509|dbj|BAC87030.1|	1992	0	unnamed protein product [Homo sapiens]	gi|34534508|dbj|AK127547.1|	1792	0	Homo sapiens cDNA FLJ45640 fis, clone COLON2005735, highly similar to Blood group RH(CE) polypeptide	P18577	705	0	Blood group Rh(CE) polypeptide	.	.	.	.	pfam00909	Ammonium_transp	Ammonium Transporter Family.	GO:0072488|ammonium transmembrane transport;GO:0015695|organic cation transport;	GO:0005887|integral component of plasma membrane;	GO:0008519|ammonium transmembrane transporter activity;	K06579	RH; Rhesus blood group glycoprotein
ENSG00000267481	2	0.144251	13	0.925658	0.155836	-2.6819	0.00299502	0.0140432	down	yes	AC011477.2	sense_intronic	chr19:19788755-19790531:-	.	.	.	.	gi|551888653|tpe|HG510480.1|	921	0	TPA: Homo sapiens long non-coding RNA OTTHUMT00000460800.1 (CTC-559E9.5 gene), sense_intronic	.	.	.	.	.	.	.	.	pfam04987	PigN	Phosphatidylinositolglycan class N (PIG-N). Phosphatidylinositolglycan class N (PIG-N) is a mammalian homologue of the yeast protein MCD4P and is expressed in the endoplasmic reticulum. PIG-N is essential for glycosylphosphatidylinositol anchor synthesis. Glycosylphosphatidylinositol (GPI)-anchored proteins are cell surface-localized proteins that serve many important cellular functions.	.	.	.	.	.
ENSG00000285651	2	0.144251	13	0.925658	0.155836	-2.6819	0.00299502	0.0140432	down	yes	AL450992.3	antisense	chr1:151885251-151899333:+	gi|55732960|emb|CAH93167.1|	182	6e-12	hypothetical protein [Pongo abelii]	gi|18375805|emb|AL450992.17|	1600	0	Human DNA sequence from clone RP11-139D23 on chromosome 1, complete sequence	Q96N38	59.7	9e-08	Zinc finger protein 714	.	.	.	.	pfam02994	Transposase_22	L1 transposable element.	GO:0006355|regulation of transcription, DNA-templated;GO:0006351|transcription, DNA-templated;	GO:0005634|nucleus;	GO:0003677|DNA binding;GO:0046872|metal ion binding;	K09228	KRAB; KRAB domain-containing zinc finger protein
ENSG00000278996	349	25.1719	2237	159.284	0.158031	-2.66172	0	0	down	yes	FP671120.1	lincRNA	chr21:8197620-8227646:+	gi|768041900|ref|XP_011543963.1|	225	1e-18	PREDICTED: octapeptide-repeat protein T2-like, partial [Homo sapiens]	gi|685844695|tpe|LN608848.1|	2498	0	TPA: Homo sapiens long non-coding RNA OTTHUMT00000479651.1 (CH507-513H4.1 gene), lincRNA	.	.	.	.	.	.	.	.	pfam13900	GVQW	Putative binding domain. This short domain is often found nested inside other longer domains. The function is not known, but the domain carries a highly conserved GVQW motif. The members are rich in proline and cysteine. This may be a binding domain.	.	.	.	.	.
ENSG00000168918	2	0.144251	12	0.854454	0.168823	-2.56642	0.00536654	0.0230179	down	yes	INPP5D	protein_coding	chr2:233059967-233207903:+	gi|1277082|gb|AAC50454.1|	5681	0	signaling inositol polyphosphate 5 phosphatase SIP-145 [Homo sapiens]	gi|585866364|ref|NM_005541.4|	5274	0	Homo sapiens inositol polyphosphate-5-phosphatase D (INPP5D), transcript variant 2, mRNA	Q92835	2175	0	Phosphatidylinositol 3,4,5-trisphosphate 5-phosphatase 1	YIL002c_2	133	2e-31	COG5411	pfam00017	SH2	SH2 domain.	GO:0006915|apoptotic process;GO:0019221|cytokine-mediated signaling pathway;GO:0008340|determination of adult lifespan;GO:0016064|immunoglobulin mediated immune response;GO:0043647|inositol phosphate metabolic process;GO:0035556|intracellular signal transduction;GO:0050900|leukocyte migration;GO:0030889|negative regulation of B cell proliferation;GO:0045779|negative regulation of bone resorption;…	GO:0005856|cytoskeleton;GO:0005829|cytosol;GO:0045121|membrane raft;GO:0005886|plasma membrane;	GO:0052659|inositol-1,3,4,5-tetrakisphosphate 5-phosphatase activity;GO:0004445|inositol-polyphosphate 5-phosphatase activity;GO:0016314|phosphatidylinositol-3,4,5-trisphosphate 3-phosphatase activity;GO:0034485|phosphatidylinositol-3,4,5-trisphosphate 5-phosphatase activity;GO:0051425|PTB domain binding;GO:0017124|SH3 domain binding;	K03084	SHIP1, INPP5D; phosphatidylinositol-3,4,5-trisphosphate 5-phosphatase 1 [EC:3.1.3.86]
ENSG00000170989	2	0.144251	12	0.854454	0.168823	-2.56642	0.00536654	0.0230179	down	yes	S1PR1	protein_coding	chr1:101236865-101243713:+	gi|426330537|ref|XP_004026266.1|	2111	0	PREDICTED: sphingosine 1-phosphate receptor 1 isoform 3 [Gorilla gorilla gorilla]	gi|187281589|ref|NM_001400.4|	2909	0	Homo sapiens sphingosine-1-phosphate receptor 1 (S1PR1), transcript variant 1, mRNA	P21453	731	0	Sphingosine 1-phosphate receptor 1	.	.	.	.	pfam00001	7tm_1	7 transmembrane receptor (rhodopsin family). This family contains, amongst other G-protein-coupled receptors (GCPRs), members of the opsin family, which have been considered to be typical members of the rhodopsin superfamily. They share several motifs, mainly the seven transmembrane helices, GCPRs of the rhodopsin superfamily. All opsins bind a chromophore, such as 11-cis-retinal. The function of…	GO:0031532|actin cytoskeleton reorganization;GO:0007193|adenylate cyclase-inhibiting G-protein coupled receptor signaling pathway;GO:0001525|angiogenesis;GO:0001955|blood vessel maturation;GO:0007420|brain development;GO:0003245|cardiac muscle tissue growth involved in heart morphogenesis;GO:0007155|cell adhesion;GO:0016477|cell migration;GO:0006935|chemotaxis;GO:0019221|cytokine-mediated signali…	GO:0005768|endosome;GO:0009897|external side of plasma membrane;GO:0016021|integral component of membrane;GO:0043231|intracellular membrane-bounded organelle;GO:0031226|intrinsic component of plasma membrane;GO:0045121|membrane raft;GO:0005654|nucleoplasm;GO:0005886|plasma membrane;	GO:0004930|G-protein coupled receptor activity;GO:0001664|G-protein coupled receptor binding;GO:0046625|sphingolipid binding;GO:0038036|sphingosine-1-phosphate receptor activity;	K04288	S1PR1, EDG1; sphingosine 1-phosphate receptor 1
ENSG00000234155	2	0.144251	12	0.854454	0.168823	-2.56642	0.00536654	0.0230179	down	yes	LINC02535	lincRNA	chr6:85387219-85390186:-	gi|119569022|gb|EAW48637.1|	408	1e-43	hCG2038523, partial [Homo sapiens]	gi|971825994|ref|NR_134634.1|	2513	0	Homo sapiens uncharacterized LOC101928820 (LOC101928820), transcript variant 2, long non-coding RNA	.	.	.	.	.	.	.	.	pfam14295	PAN_4	PAN domain.	.	.	.	.	.
ENSG00000238405	2	0.144251	12	0.854454	0.168823	-2.56642	0.00536654	0.0230179	down	yes	RNA5SP311	rRNA_pseudogene	chr10:46807458-46807573:-	.	.	.	.	gi|953266976|ref|NG_045731.1|	116	8e-53	Homo sapiens RNA, 5S ribosomal pseudogene 317 (RNA5SP317) on chromosome 10	.	.	.	.	.	.	.	.	pfam05992	SbmA_BacA	SbmA/BacA-like family. The Rhizobium meliloti bacA gene encodes a function that is essential for bacterial differentiation into bacteroids within plant cells in the symbiosis between R. meliloti and alfalfa. An Escherichia coli homolog of BacA, SbmA, is implicated in the uptake of microcins and bleomycin. This family is likely to be a subfamily of the ABC transporter family.	.	.	.	.	.
ENSG00000251775	2	0.144251	12	0.854454	0.168823	-2.56642	0.00536654	0.0230179	down	yes	RF01293	snoRNA	chr2:63883249-63883391:-	.	.	.	.	gi|21887037|gb|AC114748.4|	143	1e-67	Homo sapiens BAC clone RP11-164A18 from 2, complete sequence	.	.	.	.	.	.	.	.	pfam07274	DUF1440	Protein of unknown function (DUF1440). This family contains a number of bacterial proteins of unknown function approximately 180 residues long. These are possibly integral membrane proteins.	.	.	.	.	.
ENSG00000258643	2	0.144251	12	0.854454	0.168823	-2.56642	0.00536654	0.0230179	down	yes	BCL2L2-PABPN1	protein_coding	chr14:23306835-23325369:+	gi|315434255|ref|NP_001186793.1|	1532	0	BCL2L2-PABPN1 protein [Homo sapiens]	gi|315434254|ref|NM_001199864.1|	1138	0	Homo sapiens BCL2L2-PABPN1 readthrough (BCL2L2-PABPN1), mRNA	Q28165	325	1e-106	Polyadenylate-binding protein 2	.	.	.	.	pfam00452	Bcl-2	Apoptosis regulator proteins, Bcl-2 family.	GO:0071222|cellular response to lipopolysaccharide;GO:0000165|MAPK cascade;GO:0006397|mRNA processing;GO:0016973|poly(A)+ mRNA export from nucleus;GO:1904247|positive regulation of polynucleotide adenylyltransferase activity;	GO:0005737|cytoplasm;GO:0042405|nuclear inclusion body;GO:0016607|nuclear speck;GO:0005634|nucleus;	GO:0043621|protein self-association;GO:0003723|RNA binding;GO:0070063|RNA polymerase binding;	K14396	PABPN1, PABP2; polyadenylate-binding protein 2
ENSG00000258708	2	0.144251	12	0.854454	0.168823	-2.56642	0.00536654	0.0230179	down	yes	SLC25A21-AS1	antisense	chr14:37171888-37173811:+	gi|675798367|ref|XP_008955426.1|	843	3e-104	PREDICTED: uncharacterized protein LOC103783871 [Pan paniscus]	gi|666670132|tpe|LK938437.1|	1924	0	TPA: Homo sapiens long non-coding RNA OTTHUMT00000410148.1 (SLC25A21-AS1 gene), antisense	.	.	.	.	.	.	.	.	pfam15402	Spc7_N	N-terminus of kinetochore NMS complex subunit Spc7.	.	.	.	.	.
ENSG00000259771	2	0.144251	12	0.854454	0.168823	-2.56642	0.00536654	0.0230179	down	yes	AC092756.1	sense_intronic	chr15:59266720-59271162:-	gi|355755786|gb|EHH59533.1|	261	1e-26	hypothetical protein EGM_09670, partial [Macaca fascicularis]	gi|551879929|tpe|HG507078.1|	448	0	TPA: Homo sapiens long non-coding RNA OTTHUMT00000416034.1 (RP11-429D19.1 gene), sense_intronic	Q8NEM8	67.4	5e-12	Cytosolic carboxypeptidase 3	.	.	.	.	pfam13900	GVQW	Putative binding domain. This short domain is often found nested inside other longer domains. The function is not known, but the domain carries a highly conserved GVQW motif. The members are rich in proline and cysteine. This may be a binding domain.	GO:0035610|protein side chain deglutamylation;	GO:0005829|cytosol;	GO:0004181|metallocarboxypeptidase activity;GO:0008270|zinc ion binding;	.	.
ENSG00000049089	2	0.144251	11	0.783249	0.18417	-2.44089	0.00956958	0.0374674	down	yes	COL9A2	protein_coding	chr1:40300487-40317813:-	gi|119627629|gb|EAX07224.1|	1041	6e-126	collagen, type IX, alpha 2, isoform CRA_a [Homo sapiens]	gi|27552824|gb|BC041479.1|	2884	0	Homo sapiens, similar to alpha 2 type IX collagen, clone IMAGE:5248739, mRNA	Q14055	406	1e-126	Collagen alpha-2(IX) chain	.	.	.	.	pfam01391	Collagen	Collagen triple helix repeat (20 copies). Members of this family belong to the collagen superfamily. Collagens are generally extracellular structural proteins involved in formation of connective tissue structure. The alignment contains 20 copies of the G-X-Y repeat that forms a triple helix. The first position of the repeat is glycine, the second and third positions can be any residue but are fre…	GO:0030198|extracellular matrix organization;GO:0001501|skeletal system development;	GO:0005594|collagen type IX trimer;GO:0005788|endoplasmic reticulum lumen;GO:0005576|extracellular region;	GO:0030020|extracellular matrix structural constituent conferring tensile strength;	K08131	COL9A; collagen, type IX, alpha
ENSG00000225030	2	0.144251	11	0.783249	0.18417	-2.44089	0.00956958	0.0374674	down	yes	AL355483.1	sense_intronic	chr1:53291791-53292138:-	.	.	.	.	gi|551896302|tpe|HG492037.1|	237	1e-119	TPA: Homo sapiens long non-coding RNA OTTHUMT00000024734.1 (RP4-784A16.3 gene), sense_intronic	.	.	.	.	.	.	.	.	pfam12782	Innate_immun	Invertebrate innate immunity transcript family. The immune response of the purple sea urchin appears to be more complex than previously believed in that it uses immune-related gene families homologous to vertebrate Toll-like and NOD/NALP-like receptor families as well as C-type lectins and a rudimentary complement system. In addition, the species also produces this unusual family of mRNAs, also k…	.	.	.	.	.
ENSG00000285106	2	0.144251	11	0.783249	0.18417	-2.44089	0.00956958	0.0374674	down	yes	AC016831.6	lincRNA	chr7:130791264-131110161:-	gi|119604181|gb|EAW83775.1|	609	3e-69	hCG2038586, partial [Homo sapiens]	gi|161824377|gb|EU154353.1|	3340	0	Homo sapiens microRNA 29b-1/29a, microRNA 29b-1, and microRNA 29a genes, complete sequence	.	.	.	.	.	.	.	.	pfam13900	GVQW	Putative binding domain. This short domain is often found nested inside other longer domains. The function is not known, but the domain carries a highly conserved GVQW motif. The members are rich in proline and cysteine. This may be a binding domain.	.	.	.	.	.
ENSG00000224292	4	0.288503	21	1.49529	0.19294	-2.37377	0.000427849	0.00254504	down	yes	AF196972.1	antisense	chrX:48506523-48508838:-	.	.	.	.	gi|551893616|tpe|HG512529.1|	653	0	TPA: Homo sapiens long non-coding RNA OTTHUMT00000056511.1 (AF196972.9 gene), antisense	.	.	.	.	.	.	.	.	pfam05621	TniB	Bacterial TniB protein. This family consists of several bacterial TniB NTP-binding proteins. TniB is a probable ATP-binding protein which is involved in Tn5053 mercury resistance transposition.	.	.	.	.	.
ENSG00000213397	5	0.360628	25	1.78011	0.202587	-2.30338	0.000160052	0.00104465	down	yes	HAUS7	protein_coding	chrX:153447666-153495516:-	gi|6093223|emb|CAB59176.1|	898	5e-114	hypothetical protein [Homo sapiens]	gi|6093222|emb|AL122036.1|	1927	0	Homo sapiens mRNA; cDNA DKFZp434G1735 (from clone DKFZp434G1735); partial cds	Q99871	318	2e-100	HAUS augmin-like complex subunit 7	.	.	.	.	pfam15449	Retinal	Retinal protein. This family of proteins is found in the photoreceptor cells of the retina. Mutations of the gene encoding this protein have been associated with retinal disorders such as retinitis pigmentosa and late-onset progressive retinal atrophy. The function of this family of proteins is unknown, but it is likely to be important in the development and function of the retina.	GO:0051301|cell division;GO:0007098|centrosome cycle;GO:0000086|G2/M transition of mitotic cell cycle;GO:0010389|regulation of G2/M transition of mitotic cell cycle;GO:0051225|spindle assembly;	GO:0005813|centrosome;GO:0005829|cytosol;GO:0070652|HAUS complex;GO:0005874|microtubule;GO:0005819|spindle;	GO:0031996|thioesterase binding;	K16590	HAUS7, UIP1; HAUS augmin-like complex subunit 7
ENSG00000256897	3	0.216377	15	1.06807	0.202587	-2.30338	0.00345511	0.0159283	down	yes	AC018410.2	antisense	chr11:47220218-47221751:-	.	.	.	.	gi|551870750|tpe|HG503765.1|	610	0	TPA: Homo sapiens long non-coding RNA OTTHUMT00000396809.1 (RP11-17G12.2 gene), antisense	.	.	.	.	.	.	.	.	pfam13900	GVQW	Putative binding domain. This short domain is often found nested inside other longer domains. The function is not known, but the domain carries a highly conserved GVQW motif. The members are rich in proline and cysteine. This may be a binding domain.	.	.	.	.	.
ENSG00000251576	9	0.649131	44	3.133	0.207192	-2.27096	6.85808e-07	7.17878e-06	down	yes	LINC01267	lincRNA	chr3:14348451-14352568:-	gi|119584595|gb|EAW64191.1|	405	8e-43	hCG2038440, partial [Homo sapiens]	gi|571026730|ref|NR_110135.1|	2284	0	Homo sapiens long intergenic non-protein coding RNA 1267 (LINC01267), long non-coding RNA	.	.	.	.	.	.	.	.	pfam04797	Herpes_ORF11	Herpesvirus dUTPase protein. This family of proteins are found in Herpesvirus proteins. This family includes proteins called ORF10 and ORF11 amongst others. However, these proteins seem to be related to other dUTPases pfam00692 suggesting that these proteins are also dUTPases (Bateman A pers. obs.).	.	.	.	.	.
ENSG00000258791	10	0.721256	47	3.34661	0.215518	-2.21412	4.35164e-07	4.72331e-06	down	yes	LINC00520	lincRNA	chr14:55781132-55796731:-	gi|119601092|gb|EAW80686.1|	241	7e-21	hCG1814265 [Homo sapiens]	gi|223468643|ref|NR_026796.1|	2067	0	Homo sapiens long intergenic non-protein coding RNA 520 (LINC00520), transcript variant 1, long non-coding RNA	.	.	.	.	.	.	.	.	pfam15498	Dendrin	Nephrin and CD2AP-binding protein, Dendrin. Dendrin is a family of eukaryotic proteins found in the podocytes of the kidneys. Dendrin, originally identified in telencephalic dendrites, is a constituent of the slit diaphragm, SD, complex of podocytes, where it directly binds to nephrin and CD2AP. Kidney podocytes and their slit diaphragms (SDs) form the final barrier to urinary protein loss. SD pr…	.	.	.	.	.
ENSG00000187808	3	0.216377	14	0.996863	0.217058	-2.20385	0.00596225	0.0252416	down	yes	SOWAHD	protein_coding	chrX:119758613-119760164:+	gi|157743267|ref|NP_001099046.1|	1353	0	ankyrin repeat domain-containing protein SOWAHD [Homo sapiens]	gi|238637345|ref|NM_001105576.2|	1552	0	Homo sapiens sosondowah ankyrin repeat domain family member D (SOWAHD), mRNA	.	.	.	.	.	.	.	.	pfam12796	Ank_2	Ankyrin repeats (3 copies).	.	.	.	.	.
ENSG00000197768	3	0.216377	14	0.996863	0.217058	-2.20385	0.00596225	0.0252416	down	yes	STPG3	protein_coding	chr9:137251261-137253483:+	gi|675740728|ref|XP_008968375.1|	1736	0	PREDICTED: uncharacterized protein C9orf173 homolog isoform X3 [Pan paniscus]	gi|767957493|ref|XM_006717113.2|	1207	0	PREDICTED: Homo sapiens chromosome 9 open reading frame 173 (C9orf173), transcript variant X1, mRNA	.	.	.	.	.	.	.	.	pfam15455	Pro-rich_19	Proline-rich 19. This family includes proline-rich protein 19.	.	.	.	.	.
ENSG00000248996	3	0.216377	14	0.996863	0.217058	-2.20385	0.00596225	0.0252416	down	yes	AC145098.1	antisense	chr5:177494995-177503647:+	.	.	.	.	gi|551858247|tpe|HG498820.1|	434	0	TPA: Homo sapiens long non-coding RNA OTTHUMT00000373161.1 (RP11-1334A24.6 gene), antisense	.	.	.	.	.	.	.	.	pfam14736	N_Asn_amidohyd	Protein N-terminal asparagine amidohydrolase. This family of enzymes catalyse the deamindation of N-terminal asparagines in peptides and proteins to aspartic acid.	.	.	.	.	.
ENSG00000255449	3	0.216377	14	0.996863	0.217058	-2.20385	0.00596225	0.0252416	down	yes	AP002812.5	antisense	chr11:77866412-77870091:-	gi|537195883|gb|ERE78197.1|	199	2e-16	putative UPF0366 protein C11orf67 isoform 1 [Cricetulus griseus]	gi|551871151|tpe|HG504024.1|	712	0	TPA: Homo sapiens long non-coding RNA OTTHUMT00000390988.1 (RP11-91P24.6 gene), antisense	Q9H7C9	67	7e-13	Mth938 domain-containing protein	.	.	.	.	pfam15369	KIAA1328	Uncharacterized protein KIAA1328. This function of this protein family remains uncharacterized. This family of proteins is found in eukaryotes.	GO:0043066|negative regulation of apoptotic process;GO:0045600|positive regulation of fat cell differentiation;GO:0045944|positive regulation of transcription from RNA polymerase II promoter;	GO:0005737|cytoplasm;	.	.	.
ENSG00000275708	5	0.360628	23	1.6377	0.220204	-2.18309	0.000458366	0.0027106	down	yes	MIR3648-1	miRNA	chr21:8208473-8208652:+	.	.	.	.	gi|312147431|ref|NR_037421.1|	180	4e-88	Homo sapiens microRNA 3648-1 (MIR3648-1), microRNA	.	.	.	.	.	.	.	.	pfam15498	Dendrin	Nephrin and CD2AP-binding protein, Dendrin. Dendrin is a family of eukaryotic proteins found in the podocytes of the kidneys. Dendrin, originally identified in telencephalic dendrites, is a constituent of the slit diaphragm, SD, complex of podocytes, where it directly binds to nephrin and CD2AP. Kidney podocytes and their slit diaphragms (SDs) form the final barrier to urinary protein loss. SD pr…	.	.	.	.	.
ENSG00000261052	5	0.360628	22	1.5665	0.230213	-2.11896	0.000769728	0.00429166	down	yes	SULT1A3	protein_coding	chr16:30199228-30204310:+	gi|767896942|ref|XP_011506902.1|	1574	0	PREDICTED: sulfotransferase 1A3-like isoform X2 [Homo sapiens]	gi|767896941|ref|XM_011508600.1|	1323	0	PREDICTED: Homo sapiens sulfotransferase 1A3-like (LOC105369243), transcript variant X2, mRNA	P0DMN0	576	0	Sulfotransferase 1A4	.	.	.	.	pfam00685	Sulfotransfer_1	Sulfotransferase domain.	GO:0050427|3'-phosphoadenosine 5'-phosphosulfate metabolic process;GO:0006584|catecholamine metabolic process;GO:0008202|steroid metabolic process;	GO:0005829|cytosol;	GO:0004062|aryl sulfotransferase activity;	K01014	SULT1A; aryl sulfotransferase [EC:2.8.2.1]
ENSG00000266783	5	0.360628	22	1.5665	0.230213	-2.11896	0.000769728	0.00429166	down	yes	AP005136.2	sense_intronic	chr18:2561172-2562220:-	gi|1177607|emb|CAA63219.1|	155	2e-09	pva1 [Plasmodium vivax]	gi|551886743|tpe|HG509645.1|	1049	0	TPA: Homo sapiens long non-coding RNA OTTHUMT00000441727.1 (RP11-715F3.2 gene), sense_intronic	.	.	.	.	.	.	.	.	pfam13900	GVQW	Putative binding domain. This short domain is often found nested inside other longer domains. The function is not known, but the domain carries a highly conserved GVQW motif. The members are rich in proline and cysteine. This may be a binding domain.	.	.	.	.	.
ENSG00000100027	3	0.216377	13	0.925658	0.233755	-2.09693	0.0102164	0.0395646	down	yes	YPEL1	protein_coding	chr22:21697544-21735834:-	gi|441618722|ref|XP_003281490.2|	924	6e-112	PREDICTED: LOW QUALITY PROTEIN: protein yippee-like 1 [Nomascus leucogenys]	gi|755571587|ref|NM_013313.4|	4329	0	Homo sapiens yippee like 1 (YPEL1), transcript variant 1, mRNA	O60688	253	7e-76	Protein yippee-like 1	.	.	.	.	pfam13900	GVQW	Putative binding domain. This short domain is often found nested inside other longer domains. The function is not known, but the domain carries a highly conserved GVQW motif. The members are rich in proline and cysteine. This may be a binding domain.	.	GO:0005634|nucleus;	GO:0046872|metal ion binding;	.	.
ENSG00000189051	3	0.216377	13	0.925658	0.233755	-2.09693	0.0102164	0.0395646	down	yes	RNF222	protein_coding	chr17:8390704-8397826:-	gi|829729477|ref|XP_012630775.1|	677	2e-78	PREDICTED: RING finger protein 222 [Microcebus murinus]	gi|242397416|ref|NM_001146684.2|	3062	0	Homo sapiens ring finger protein 222 (RNF222), mRNA	A6NCQ9	263	4e-79	RING finger protein 222	.	.	.	.	pfam13900	GVQW	Putative binding domain. This short domain is often found nested inside other longer domains. The function is not known, but the domain carries a highly conserved GVQW motif. The members are rich in proline and cysteine. This may be a binding domain.	GO:0033234|negative regulation of protein sumoylation;GO:0043161|proteasome-mediated ubiquitin-dependent protein catabolic process;GO:0016567|protein ubiquitination;	GO:0016021|integral component of membrane;GO:0033768|SUMO-targeted ubiquitin ligase complex;	GO:0046872|metal ion binding;GO:0061630|ubiquitin protein ligase activity;	.	.
ENSG00000267710	3	0.216377	13	0.925658	0.233755	-2.09693	0.0102164	0.0395646	down	yes	EDDM13	protein_coding	chr19:56272769-56310450:+	gi|982313898|ref|XP_015296553.1|	642	3e-80	PREDICTED: uncharacterized protein LOC107128212 [Macaca fascicularis]	gi|768013024|ref|XM_011527580.1|	508	0	PREDICTED: Homo sapiens uncharacterized LOC100506374 (LOC100506374), transcript variant X3, mRNA	.	.	.	.	.	.	.	.	pfam00653	BIR	Inhibitor of Apoptosis domain. BIR stands for 'Baculovirus Inhibitor of apoptosis protein Repeat'. It is found repeated in inhibitor of apoptosis proteins (IAPs), and in fact it is also known as IAP repeat. These domains characteristically have a number of invariant residues, including 3 conserved cysteines and one conserved histidine that coordinate a zinc ion. They are usually made up of 4-5 al…	.	.	.	.	.
ENSG00000269899	3	0.216377	13	0.925658	0.233755	-2.09693	0.0102164	0.0395646	down	yes	AC025857.2	sense_intronic	chr8:11846154-11846391:-	.	.	.	.	gi|551863506|tpe|HG500903.1|	238	3e-120	TPA: Homo sapiens long non-coding RNA OTTHUMT00000467639.1 (RP11-589N15.2 gene), sense_intronic	.	.	.	.	.	.	.	.	pfam09366	DUF1997	Protein of unknown function (DUF1997). This family of proteins are functionally uncharacterized.	.	.	.	.	.
ENSG00000276809	3	0.216377	13	0.925658	0.233755	-2.09693	0.0102164	0.0395646	down	yes	AL138955.1	sense_intronic	chr13:95744726-95745765:+	gi|686744185|ref|XP_009247015.1|	237	5e-19	PREDICTED: dnaJ homolog subfamily C member 3 [Pongo abelii]	gi|751130526|ref|NG_041830.1|	1040	0	Homo sapiens DnaJ heat shock protein family (Hsp40) member C3 (DNAJC3), RefSeqGene on chromosome 13	.	.	.	.	.	.	.	.	pfam04515	Choline_transpo	Plasma-membrane choline transporter. This family represents a high-affinity plasma-membrane choline transporter in C.elegans which is thought to be rate-limiting for ACh synthesis in cholinergic nerve terminals.	.	.	.	.	.
ENSG00000280107	3	0.216377	13	0.925658	0.233755	-2.09693	0.0102164	0.0395646	down	yes	AL022393.1	TEC	chr6:28170845-28172521:+	.	.	.	.	gi|3046744|emb|AL022393.1|	1677	0	Human DNA sequence from clone p373c6 on chromosome 6p21.31-21.33, complete sequence	.	.	.	.	.	.	.	.	pfam09591	DUF2463	Protein of unknown function (DUF2463). This protein is found in eukaryotic, parasitic microsporidia. Its function is unknown.	.	.	.	.	.
ENSG00000234028	4	0.288503	17	1.21048	0.238338	-2.06892	0.00359166	0.0164475	down	yes	AC062029.1	antisense	chr2:88627539-88631821:+	gi|795470922|ref|XP_011890960.1|	195	3e-12	PREDICTED: TGF-beta-activated kinase 1 and MAP3K7-binding protein 3 isoform X1 [Cercocebus atys]	gi|551846116|tpe|HG494277.1|	3651	0	TPA: Homo sapiens long non-coding RNA OTTHUMT00000470766.1 (AC062029.1 gene), antisense	.	.	.	.	.	.	.	.	pfam13900	GVQW	Putative binding domain. This short domain is often found nested inside other longer domains. The function is not known, but the domain carries a highly conserved GVQW motif. The members are rich in proline and cysteine. This may be a binding domain.	.	.	.	.	.
ENSG00000238133	4	0.288503	17	1.21048	0.238338	-2.06892	0.00359166	0.0164475	down	yes	MAP3K20-AS1	antisense	chr2:173166446-173282036:-	gi|119631568|gb|EAX11163.1|	659	8e-78	hCG2045848 [Homo sapiens]	gi|551847654|tpe|HG494885.1|	2538	0	TPA: Homo sapiens long non-coding RNA OTTHUMT00000333944.2 (AC013461.2 gene), antisense	Q9NYL2	78.6	1e-13	Mitogen-activated protein kinase kinase kinase 20	.	.	.	.	pfam13900	GVQW	Putative binding domain. This short domain is often found nested inside other longer domains. The function is not known, but the domain carries a highly conserved GVQW motif. The members are rich in proline and cysteine. This may be a binding domain.	GO:0007257|activation of JUN kinase activity;GO:0000186|activation of MAPKK activity;GO:0007050|cell cycle arrest;GO:0008219|cell death;GO:0030154|cell differentiation;GO:0008283|cell proliferation;GO:0071480|cellular response to gamma radiation;GO:0007010|cytoskeleton organization;GO:0000077|DNA damage checkpoint;GO:0042733|embryonic digit morphogenesis;GO:0060173|limb development;GO:0007093|mit…	GO:0005737|cytoplasm;GO:0005829|cytosol;GO:0005634|nucleus;	GO:0005524|ATP binding;GO:0000287|magnesium ion binding;GO:0004709|MAP kinase kinase kinase activity;GO:0004674|protein serine/threonine kinase activity;GO:0003723|RNA binding;	K04424	ZAK, MLTK; sterile alpha motif and leucine zipper containing kinase AZK [EC:2.7.11.25]
ENSG00000274677	4	0.288503	17	1.21048	0.238338	-2.06892	0.00359166	0.0164475	down	yes	AC040169.3	sense_intronic	chr16:84085979-84086590:-	.	.	.	.	gi|666672193|tpe|LK938258.1|	612	0	TPA: Homo sapiens long non-coding RNA OTTHUMT00000474331.1 (RP11-505K9.5 gene), sense_intronic	.	.	.	.	.	.	.	.	pfam13435	Cytochrome_C554	Cytochrome c554 and c-prime. This family is a tetra-haem cytochrome involved in the oxidation of ammonia. It is found in both phototrophic and denitrifying bacteria.	.	.	.	.	.
ENSG00000162892	17	1.22614	71	5.05552	0.242534	-2.04374	3.5416e-09	5.38286e-08	down	yes	IL24	protein_coding	chr1:206897443-206904139:+	gi|297632404|ref|NP_001172086.1|	757	5e-94	interleukin-24 isoform 4 precursor [Homo sapiens]	gi|297632403|ref|NM_001185157.1|	1819	0	Homo sapiens interleukin 24 (IL24), transcript variant 4, mRNA	Q13007	268	7e-84	Interleukin-24	.	.	.	.	pfam00282	Pyridoxal_deC	Pyridoxal-dependent decarboxylase conserved domain.	GO:0006915|apoptotic process;GO:0071353|cellular response to interleukin-4;GO:0071222|cellular response to lipopolysaccharide;GO:0019221|cytokine-mediated signaling pathway;GO:0030336|negative regulation of cell migration;GO:0008285|negative regulation of cell proliferation;GO:0008284|positive regulation of cell proliferation;GO:0042531|positive regulation of tyrosine phosphorylation of STAT prot…	GO:0005576|extracellular region;GO:0005615|extracellular space;	GO:0005125|cytokine activity;	K05444	IL19_20_24; interleukin 19/20/24
ENSG00000250697	9	0.649131	36	2.56336	0.253234	-1.98146	3.7827e-05	0.000282458	down	yes	AC010343.3	lincRNA	chr5:32925639-33297910:-	gi|119570760|gb|EAW50375.1|	135	1e-07	hCG1982155, partial [Homo sapiens]	gi|551855705|tpe|HG497860.1|	619	0	TPA: Homo sapiens long non-coding RNA OTTHUMT00000366718.1 (CTD-2066L21.3 gene), lincRNA	.	.	.	.	.	.	.	.	pfam12076	Wax2_C	WAX2 C-terminal domain. This presumed domain is functionally uncharacterized. This domain is found in eukaryotes. This domain is about 170 amino acids in length. This domain is found associated with pfam04116. This domain has a conserved LEGW sequence motif. This region has similarity to short chain dehydrogenases.	.	.	.	.	.
ENSG00000170006	6	0.432754	24	1.70891	0.253234	-1.98146	0.000767479	0.00428376	down	yes	TMEM154	protein_coding	chr4:152618632-152680165:-	gi|22749367|ref|NP_689893.1|	752	7e-87	transmembrane protein 154 precursor [Homo sapiens]	gi|20429637|gb|AC106882.5|	8192	0	Homo sapiens BAC clone RP11-768B22 from 4, complete sequence	Q6P9G4	294	2e-88	Transmembrane protein 154	.	.	.	.	pfam15102	TMEM154	TMEM154 protein family. The function of this family of transmembrane proteins has not, as yet, been determined. However, it is thought to be a therapeutic target for ovine lentivirus infection. This family of proteins is found in eukaryotes and members are typically between 138 and 320 amino acids in length.	.	GO:0016021|integral component of membrane;	.	.	.
ENSG00000267582	5	0.360628	20	1.42409	0.253234	-1.98146	0.00213244	0.0104736	down	yes	AC020916.2	antisense	chr19:13796574-13796933:-	.	.	.	.	gi|551888445|tpe|HG510384.1|	360	0	TPA: Homo sapiens long non-coding RNA OTTHUMT00000457460.1 (CTD-3252C9.2 gene), antisense	.	.	.	.	.	.	.	.	pfam15449	Retinal	Retinal protein. This family of proteins is found in the photoreceptor cells of the retina. Mutations of the gene encoding this protein have been associated with retinal disorders such as retinitis pigmentosa and late-onset progressive retinal atrophy. The function of this family of proteins is unknown, but it is likely to be important in the development and function of the retina.	.	.	.	.	.
ENSG00000280693	5	0.360628	20	1.42409	0.253234	-1.98146	0.00213244	0.0104736	down	yes	SH3PXD2A-AS1	antisense	chr10:103745966-103755423:+	gi|9280152|dbj|BAB01630.1|	180	2e-12	unnamed portein product [Macaca fascicularis]	gi|336595082|ref|NR_038940.1|	1822	0	Homo sapiens SH3PXD2A antisense RNA 1 (SH3PXD2A-AS1), long non-coding RNA	.	.	.	.	.	.	.	.	pfam13900	GVQW	Putative binding domain. This short domain is often found nested inside other longer domains. The function is not known, but the domain carries a highly conserved GVQW motif. The members are rich in proline and cysteine. This may be a binding domain.	.	.	.	.	.
ENSG00000186280	4	0.288503	16	1.13927	0.253234	-1.98146	0.00601596	0.0254219	down	yes	KDM4D	protein_coding	chr11:94973681-94999518:+	gi|39653317|ref|NP_060509.2|	2693	0	lysine-specific demethylase 4D [Homo sapiens]	gi|39653316|ref|NM_018039.2|	2974	0	Homo sapiens lysine demethylase 4D (KDM4D), mRNA	Q6B0I6	1041	0	Lysine-specific demethylase 4D	.	.	.	.	pfam02373	JmjC	JmjC domain, hydroxylase. The JmjC domain belongs to the Cupin superfamily. JmjC-domain proteins may be protein hydroxylases that catalyse a novel histone modification. This is confirmed to be a hydroxylase: the human JmjC protein named Tyw5p unexpectedly acts in the biosynthesis of a hypermodified nucleoside, hydroxy-wybutosine, in tRNA-Phe by catalyzing hydroxylation.	GO:0071479|cellular response to ionizing radiation;GO:0000724|double-strand break repair via homologous recombination;GO:0033169|histone H3-K9 demethylation;GO:0035563|positive regulation of chromatin binding;GO:2001034|positive regulation of double-strand break repair via nonhomologous end joining;GO:0001932|regulation of protein phosphorylation;GO:0006355|regulation of transcription, DNA-templa…	GO:0072562|blood microparticle;GO:0005654|nucleoplasm;GO:0035861|site of double-strand break;	GO:0051213|dioxygenase activity;GO:0032452|histone demethylase activity;GO:0032454|histone demethylase activity (H3-K9 specific);GO:0046872|metal ion binding;	K06709	KDM4, JMJD2, JHDM3; jumonji domain-containing protein 2 [EC:1.14.11.-]
ENSG00000207291	4	0.288503	16	1.13927	0.253234	-1.98146	0.00601596	0.0254219	down	yes	RNU6-30P	snRNA	chrX:101634006-101634112:-	gi|537152882|gb|ERE72362.1|	168	1e-13	membralin-like protein [Cricetulus griseus]	gi|937346697|ref|NG_043060.1|	107	7e-48	Homo sapiens RNA, U6 small nuclear 30, pseudogene (RNU6-30P) on chromosome X	.	.	.	.	.	.	.	.	pfam15351	JCAD	Junctional protein associated with coronary artery disease. JCAD is a component of VE-cadherin-based cell-cell junctions in endothelial cells. The cell-cell or adherens junction is an adhesion complex that plays a crucial role in the organisation and function of epithelial and endothelial cellular sheets. These junctions join the actin cytoskeleton to the plasma membrane to form adhesive contacts…	.	.	.	.	.
ENSG00000255121	4	0.288503	16	1.13927	0.253234	-1.98146	0.00601596	0.0254219	down	yes	AP003392.4	lincRNA	chr11:118994824-118998004:-	gi|355564363|gb|EHH20863.1|	320	2e-32	hypothetical protein EGK_03802, partial [Macaca mulatta]	gi|551872650|tpe|HG504225.1|	1359	0	TPA: Homo sapiens long non-coding RNA OTTHUMT00000389662.2 (RP11-110I1.12 gene), lincRNA	.	.	.	.	.	.	.	.	pfam13900	GVQW	Putative binding domain. This short domain is often found nested inside other longer domains. The function is not known, but the domain carries a highly conserved GVQW motif. The members are rich in proline and cysteine. This may be a binding domain.	.	.	.	.	.
ENSG00000251095	5	0.360628	19	1.35289	0.266562	-1.90746	0.00351412	0.0161353	down	yes	AC097478.1	antisense	chr4:89551356-89726752:+	gi|685542088|ref|XP_009205447.1|	444	5e-47	PREDICTED: uncharacterized protein LOC103884487 [Papio anubis]	gi|767933348|ref|XR_938984.1|	2422	0	PREDICTED: Homo sapiens uncharacterized LOC105377329 (LOC105377329), transcript variant X3, ncRNA	.	.	.	.	.	.	.	.	pfam02714	DUF221	Domain of unknown function DUF221. This family consists of hypothetical transmembrane proteins none of which have any function, the aligned region is at 538 residues at maximum length.	.	.	.	.	.
ENSG00000131781	4	0.288503	15	1.06807	0.270116	-1.88835	0.009997	0.0388687	down	yes	FMO5	protein_coding	chr1:147175351-147243050:-	gi|221316672|ref|NP_001452.2|	2735	0	dimethylaniline monooxygenase [N-oxide-forming] 5 isoform 1 [Homo sapiens]	gi|523704352|ref|NM_001461.3|	2630	0	Homo sapiens flavin containing monooxygenase 5 (FMO5), transcript variant 1, mRNA	P49326	1033	0	Dimethylaniline monooxygenase [N-oxide-forming] 5	CC0774	228	1e-64	COG2072	pfam00743	FMO-like	Flavin-binding monooxygenase-like. This family includes FMO proteins, cyclohexanone mono-oxygenase and a number of different mono-oxygenases.	.	GO:0005829|cytosol;GO:0005783|endoplasmic reticulum;GO:0005789|endoplasmic reticulum membrane;GO:0016021|integral component of membrane;GO:0031090|organelle membrane;	GO:0050660|flavin adenine dinucleotide binding;GO:0004499|N,N-dimethylaniline monooxygenase activity;GO:0050661|NADP binding;	K00485	FMO; dimethylaniline monooxygenase (N-oxide forming) [EC:1.14.13.8]
ENSG00000163568	4	0.288503	15	1.06807	0.270116	-1.88835	0.009997	0.0388687	down	yes	AIM2	protein_coding	chr1:159062484-159147096:-	gi|15012077|gb|AAH10940.1|	1768	0	AIM2 protein [Homo sapiens]	gi|4757733|ref|NM_004833.1|	1484	0	Homo sapiens absent in melanoma 2 (AIM2), mRNA	O14862	684	0	Interferon-inducible protein AIM2	.	.	.	.	pfam02760	HIN	HIN-200/IF120x domain. This domain has no know function. It is found in one or two copies per protein, and is found associated with the PAAD/DAPIN domain pfam02758.	GO:0002218|activation of innate immune response;GO:0006915|apoptotic process;GO:0035690|cellular response to drug;GO:0035458|cellular response to interferon-beta;GO:0006955|immune response;GO:0006954|inflammatory response;GO:0045087|innate immune response;GO:0050702|interleukin-1 beta secretion;GO:0032088|negative regulation of NF-kappaB transcription factor activity;GO:2001056|positive regulatio…	GO:0097169|AIM2 inflammasome complex;GO:0005737|cytoplasm;GO:0005829|cytosol;GO:0005739|mitochondrion;GO:0005654|nucleoplasm;	GO:0003690|double-stranded DNA binding;GO:0042802|identical protein binding;	K12966	AIM2; absent in melanoma 2
ENSG00000239620	4	0.288503	15	1.06807	0.270116	-1.88835	0.009997	0.0388687	down	yes	PRR20G	protein_coding	chr3:127283784-127288046:-	gi|397488515|ref|XP_003815305.1|	713	9e-90	PREDICTED: proline-rich protein 20A-like [Pan paniscus]	gi|675732245|ref|XM_003815257.2|	866	0	PREDICTED: Pan paniscus proline-rich protein 20A-like (LOC100973511), mRNA	.	.	.	.	.	.	.	.	pfam15449	Retinal	Retinal protein. This family of proteins is found in the photoreceptor cells of the retina. Mutations of the gene encoding this protein have been associated with retinal disorders such as retinitis pigmentosa and late-onset progressive retinal atrophy. The function of this family of proteins is unknown, but it is likely to be important in the development and function of the retina.	.	.	.	.	.
ENSG00000246596	4	0.288503	15	1.06807	0.270116	-1.88835	0.009997	0.0388687	down	yes	AC139795.1	transcribed_unprocessed_pseudogene	chr5:177619059-177672209:-	gi|686720370|ref|XP_009239579.1|	1792	0	PREDICTED: SUMO-interacting motif-containing protein 1, partial [Pongo abelii]	gi|223941902|ref|NR_026921.1|	1805	0	Homo sapiens SUMO-interacting motifs containing 1 pseudogene (LOC202181), non-coding RNA	Q8NDZ2	641	0	SUMO-interacting motif-containing protein 1	.	.	.	.	pfam03154	Atrophin-1	Atrophin-1 family. Atrophin-1 is the protein product of the dentatorubral-pallidoluysian atrophy (DRPLA) gene. DRPLA OMIM:125370 is a progressive neurodegenerative disorder. It is caused by the expansion of a CAG repeat in the DRPLA gene on chromosome 12p. This results in an extended polyglutamine region in atrophin-1, that is thought to confer toxicity to the protein, possibly through altering i…	.	.	GO:0032184|SUMO polymer binding;	.	.
ENSG00000234460	9	0.649131	33	2.34975	0.276255	-1.85592	0.000159185	0.00103965	down	yes	AL772337.3	transcribed_unprocessed_pseudogene	chr9:87864096-87866291:+	gi|594657363|ref|XP_007177027.1|	133	1e-06	PREDICTED: cathepsin L1 isoform X1 [Balaenoptera acutorostrata scammoni]	gi|29603317|emb|AL772337.17|	391	0	Human DNA sequence from clone ICI-21GA2 on chromosome 9, complete sequence	Q80UB0	50.1	5e-06	Testin-2	.	.	.	.	pfam00112	Peptidase_C1	Papain family cysteine protease.	GO:0051603|proteolysis involved in cellular protein catabolic process;	GO:0030054|cell junction;GO:0005615|extracellular space;GO:0005764|lysosome;	GO:0004197|cysteine-type endopeptidase activity;	.	.
ENSG00000242078	6	0.432754	22	1.5665	0.276255	-1.85592	0.00204703	0.0100974	down	yes	AC084864.1	lincRNA	chr7:129783370-129785185:-	gi|21749258|dbj|BAC03563.1|	148	3e-10	unnamed protein product [Homo sapiens]	gi|551862731|tpe|HG500600.1|	305	2e-157	TPA: Homo sapiens long non-coding RNA OTTHUMT00000349362.1 (RP11-738B7.1 gene), lincRNA	Q6UX73	50.1	8e-07	UPF0764 protein C16orf89	.	.	.	.	pfam13900	GVQW	Putative binding domain. This short domain is often found nested inside other longer domains. The function is not known, but the domain carries a highly conserved GVQW motif. The members are rich in proline and cysteine. This may be a binding domain.	.	GO:0005829|cytosol;GO:0070062|extracellular exosome;GO:0016020|membrane;	GO:0042803|protein homodimerization activity;	.	.
ENSG00000126752	5	0.360628	18	1.28168	0.281371	-1.82945	0.00574784	0.0245002	down	yes	SSX1	protein_coding	chrX:48255317-48267444:+	gi|5032121|ref|NP_005626.1|	882	2e-114	protein SSX1 [Homo sapiens]	gi|522838257|ref|NM_005635.3|	1298	0	Homo sapiens synovial sarcoma, X breakpoint 1 (SSX1), transcript variant 2, mRNA	Q16384	344	7e-116	Protein SSX1	.	.	.	.	pfam09514	SSXRD	SSXRD motif. SSX1 can repress transcription, and this has been attributed to a putative Kruppel associated box (KRAB) repression domain at the N-terminus. However, from the analysis of these deletion constructs further repression activity was found at the C-terminus of SSX1. Which has been called the SSXRD (SSX Repression Domain). The potent repression exerted by full-length SSX1 appears to local…	GO:0006355|regulation of transcription, DNA-templated;GO:0006351|transcription, DNA-templated;	GO:0005634|nucleus;	GO:0003676|nucleic acid binding;GO:0003714|transcription corepressor activity;	K15624	SSX1; protein SSX1
ENSG00000168306	7	0.50488	25	1.78011	0.283622	-1.81796	0.00119176	0.00627736	down	yes	ACOX2	protein_coding	chr3:58505136-58537319:-	gi|767924377|ref|XP_011532449.1|	3772	0	PREDICTED: peroxisomal acyl-coenzyme A oxidase 2 isoform X2 [Homo sapiens]	gi|694902339|ref|XM_516559.4|	2381	0	PREDICTED: Pan troglodytes acyl-CoA oxidase 2, branched chain (ACOX2), transcript variant X1, mRNA	Q99424	1390	0	Peroxisomal acyl-coenzyme A oxidase 2	YGL205w	221	2e-60	COG1960	pfam01756	ACOX	Acyl-CoA oxidase. This is a family of Acyl-CoA oxidases EC:1.3.3.6. Acyl-coA oxidase converts acyl-CoA into trans-2- enoyl-CoA.	GO:0006699|bile acid biosynthetic process;GO:0033539|fatty acid beta-oxidation using acyl-CoA dehydrogenase;GO:0033540|fatty acid beta-oxidation using acyl-CoA oxidase;GO:0010942|positive regulation of cell death;GO:1902884|positive regulation of response to oxidative stress;GO:0006625|protein targeting to peroxisome;	GO:0005829|cytosol;GO:0043231|intracellular membrane-bounded organelle;GO:0005782|peroxisomal matrix;GO:0005777|peroxisome;	GO:0033791|3alpha,7alpha,12alpha-trihydroxy-5beta-cholestanoyl-CoA 24-hydroxylase activity;GO:0003995|acyl-CoA dehydrogenase activity;GO:0003997|acyl-CoA oxidase activity;GO:0071949|FAD binding;GO:0050660|flavin adenine dinucleotide binding;GO:0016402|pristanoyl-CoA oxidase activity;GO:0042803|protein homodimerization activity;GO:0005102|receptor binding;	K10214	ACOX2; 3alpha,7alpha,12alpha-trihydroxy-5beta-cholestanoyl-CoA 24-hydroxylase [EC:1.17.99.3]
ENSG00000183889	5	0.360628	17	1.21048	0.297923	-1.74699	0.00932449	0.0366206	down	yes	PKD1P1	protein_coding	chr16:16317444-16350590:+	gi|694961912|ref|XP_009428359.1|	2529	0	PREDICTED: LOW QUALITY PROTEIN: polycystin-1-like [Pan troglodytes]	gi|34530318|dbj|AK124516.1|	4502	0	Homo sapiens cDNA FLJ42525 fis, clone BRACE3001391, highly similar to Polycystin precursor	P98161	973	0	Polycystin-1	.	.	.	.	pfam06409	NPIP	Nuclear pore complex interacting protein (NPIP). This family consists of a series of primate specific nuclear pore complex interacting protein (NPIP) sequences. The function of this family is unknown but is well conserved from African apes to humans.	GO:0009653|anatomical structure morphogenesis;GO:0048754|branching morphogenesis of an epithelial tube;GO:0070588|calcium ion transmembrane transport;GO:0007161|calcium-independent cell-matrix adhesion;GO:0001502|cartilage condensation;GO:0051216|cartilage development;GO:0007050|cell cycle arrest;GO:0007160|cell-matrix adhesion;GO:0042994|cytoplasmic sequestering of transcription factor;GO:005098…	GO:0016323|basolateral plasma membrane;GO:0009986|cell surface;GO:0060170|ciliary membrane;GO:0005929|cilium;GO:0005737|cytoplasm;GO:0070062|extracellular exosome;GO:0000139|Golgi membrane;GO:0030660|Golgi-associated vesicle membrane;GO:0016021|integral component of membrane;GO:0005887|integral component of plasma membrane;GO:0016328|lateral plasma membrane;GO:0031514|motile cilium;GO:0005634|nuc…	GO:0005262|calcium channel activity;GO:0030246|carbohydrate binding;GO:0044325|ion channel binding;GO:0019904|protein domain specific binding;GO:0019901|protein kinase binding;	K04985	PKD1; polycystin 1
ENSG00000217165	5	0.360628	17	1.21048	0.297923	-1.74699	0.00932449	0.0366206	down	yes	ANKRD18EP	processed_pseudogene	chr6:39110321-39112952:+	gi|119624383|gb|EAX03978.1|	547	2e-60	hCG2041190 [Homo sapiens]	gi|755573645|ref|NM_001304793.1|	2632	0	Homo sapiens SAYSVFN motif domain containing 1 (SAYSD1), transcript variant 2, mRNA	.	.	.	.	.	.	.	.	pfam14915	CCDC144C	CCDC144C protein coiled-coil region. This family includes the human protein CCDC144C and the ankyrin repeat domain-containing protein 26-like 1 found in eukaryotes. Its function remains unknown, however, it is known to contain a coiled-coil domain which corresponds to this region. The ankyrin repeat which features in this protein is a common amino acid motif.	.	.	.	.	.
ENSG00000228395	5	0.360628	17	1.21048	0.297923	-1.74699	0.00932449	0.0366206	down	yes	AL356481.1	antisense	chr9:128528901-128552410:-	gi|119619879|gb|EAW99473.1|	218	5e-19	hCG2038249, partial [Homo sapiens]	gi|551867681|tpe|HG502458.1|	970	0	TPA: Homo sapiens long non-coding RNA OTTHUMT00000054467.1 (RP11-216B9.6 gene), antisense	.	.	.	.	.	.	.	.	pfam13900	GVQW	Putative binding domain. This short domain is often found nested inside other longer domains. The function is not known, but the domain carries a highly conserved GVQW motif. The members are rich in proline and cysteine. This may be a binding domain.	.	.	.	.	.
ENSG00000279368	5	0.360628	17	1.21048	0.297923	-1.74699	0.00932449	0.0366206	down	yes	AL031123.3	TEC	chr6:6685148-6686984:+	.	.	.	.	gi|6911574|emb|AL031123.14|	1837	0	Human DNA sequence from clone RP1-80N2 on chromosome 6p24.1-25.3, complete sequence	.	.	.	.	.	.	.	.	pfam04427	Brix	Brix domain.	.	.	.	.	.
ENSG00000164400	11	0.793382	36	2.56336	0.309508	-1.69195	0.000216145	0.00136992	down	yes	CSF2	protein_coding	chr5:132073790-132076170:+	gi|27437030|ref|NP_000749.2|	638	7e-81	granulocyte-macrophage colony-stimulating factor precursor [Homo sapiens]	gi|371502128|ref|NM_000758.3|	785	0	Homo sapiens colony stimulating factor 2 (CSF2), mRNA	P04141	250	2e-82	Granulocyte-macrophage colony-stimulating factor	.	.	.	.	pfam01109	GM_CSF	Granulocyte-macrophage colony-stimulating factor.	GO:0097011|cellular response to granulocyte macrophage colony-stimulating factor stimulus;GO:0071222|cellular response to lipopolysaccharide;GO:0019221|cytokine-mediated signaling pathway;GO:0097028|dendritic cell differentiation;GO:0001892|embryonic placenta development;GO:0042045|epithelial fluid transport;GO:0001821|histamine secretion;GO:0006955|immune response;GO:0042116|macrophage activatio…	GO:0005576|extracellular region;GO:0005615|extracellular space;GO:0043231|intracellular membrane-bounded organelle;	GO:0005125|cytokine activity;GO:0005129|granulocyte macrophage colony-stimulating factor receptor binding;GO:0008083|growth factor activity;GO:0004713|protein tyrosine kinase activity;GO:0005088|Ras guanyl-nucleotide exchange factor activity;	K05427	CSF2, GMCSF; granulocyte-macrophage colony-stimulating factor
ENSG00000079385	45	3.24565	147	10.4671	0.310083	-1.68928	8.20128e-14	2.13102e-12	down	yes	CEACAM1	protein_coding	chr19:42507304-42561234:-	gi|19923195|ref|NP_001703.2|	2636	0	carcinoembryonic antigen-related cell adhesion molecule 1 isoform 1 precursor [Homo sapiens]	gi|296317298|ref|NM_001712.4|	3519	0	Homo sapiens carcinoembryonic antigen related cell adhesion molecule 1 (CEACAM1), transcript variant 1, mRNA	P13688	1019	0	Carcinoembryonic antigen-related cell adhesion molecule 1	.	.	.	.	pfam13895	Ig_2	Immunoglobulin domain. This domain contains immunoglobulin-like domains.	GO:0001525|angiogenesis;GO:0015721|bile acid and bile salt transport;GO:0001568|blood vessel development;GO:0007155|cell adhesion;GO:0016477|cell migration;GO:0098742|cell-cell adhesion via plasma-membrane adhesion molecules;GO:0032869|cellular response to insulin stimulus;GO:0035726|common myeloid progenitor cell proliferation;GO:0038158|granulocyte colony-stimulating factor signaling pathway;GO…	GO:0005912|adherens junction;GO:0016324|apical plasma membrane;GO:0009925|basal plasma membrane;GO:0030054|cell junction;GO:0009986|cell surface;GO:0005911|cell-cell junction;GO:0070062|extracellular exosome;GO:0016021|integral component of membrane;GO:0005887|integral component of plasma membrane;GO:0016328|lateral plasma membrane;GO:0016020|membrane;GO:0031528|microvillus membrane;GO:0005886|pl…	GO:0003779|actin binding;GO:0015125|bile acid transmembrane transporter activity;GO:0005516|calmodulin binding;GO:0031005|filamin binding;GO:0042802|identical protein binding;GO:0019900|kinase binding;GO:0046983|protein dimerization activity;GO:0042803|protein homodimerization activity;GO:0019903|protein phosphatase binding;GO:1990782|protein tyrosine kinase binding;	K06499	CEACAM; carcinoembryonic antigen-related cell adhesion molecule
ENSG00000280367	21	1.51464	67	4.7707	0.317488	-1.65523	6.73874e-07	7.06464e-06	down	yes	AP002364.1	TEC	chr11:90223153-90226538:+	gi|7770139|gb|AAF69605.1|AF119917_13	352	5e-35	PRO1722 [Homo sapiens]	gi|28189492|dbj|AP002364.4|	3386	0	Homo sapiens genomic DNA, chromosome 11 clone:RP11-121L10, complete sequence	Q6UX73	108	1e-23	UPF0764 protein C16orf89	.	.	.	.	pfam13900	GVQW	Putative binding domain. This short domain is often found nested inside other longer domains. The function is not known, but the domain carries a highly conserved GVQW motif. The members are rich in proline and cysteine. This may be a binding domain.	.	GO:0005829|cytosol;GO:0070062|extracellular exosome;GO:0016020|membrane;	GO:0042803|protein homodimerization activity;	.	.
ENSG00000228889	6	0.432754	19	1.35289	0.319875	-1.64442	0.00844782	0.0338428	down	yes	UBAC2-AS1	lincRNA	chr13:99196377-99200710:-	gi|119629414|gb|EAX09009.1|	686	6e-84	hCG2041645, partial [Homo sapiens]	gi|551876880|tpe|HG505841.1|	1771	0	TPA: Homo sapiens long non-coding RNA OTTHUMT00000045579.2 (RP11-87L10.1 gene), lincRNA	.	.	.	.	.	.	.	.	pfam14543	TAXi_N	Xylanase inhibitor N-terminal. The N- and C-termini of the members of this family are jointly necessary for creating the catalytic pocket necessary for cleaving xylanase. Phytopathogens produce xylanase that destroys plant cells, so its destruction through proteolysis is vital for plant-survival.	.	.	.	.	.
ENSG00000228933	6	0.432754	19	1.35289	0.319875	-1.64442	0.00844782	0.0338428	down	yes	AC107419.1	lincRNA	chrX:27174920-27398997:-	gi|557128949|ref|NP_001273418.1|	226	1e-18	transmembrane protein 14B isoform e [Homo sapiens]	gi|551893477|tpe|HG512472.1|	1879	0	TPA: Homo sapiens long non-coding RNA OTTHUMT00000056136.1 (RP11-268G12.1 gene), lincRNA	Q6UX73	80.5	8e-15	UPF0764 protein C16orf89	.	.	.	.	pfam13900	GVQW	Putative binding domain. This short domain is often found nested inside other longer domains. The function is not known, but the domain carries a highly conserved GVQW motif. The members are rich in proline and cysteine. This may be a binding domain.	.	GO:0005829|cytosol;GO:0070062|extracellular exosome;GO:0016020|membrane;	GO:0042803|protein homodimerization activity;	.	.
ENSG00000107551	8	0.577005	25	1.78011	0.32414	-1.62531	0.00273747	0.0130315	down	yes	RASSF4	protein_coding	chr10:44959407-44995891:+	gi|62088472|dbj|BAD92683.1|	1711	0	Ras association domain family 4 isoform a variant [Homo sapiens]	gi|62088471|dbj|AB209446.1|	4347	0	Homo sapiens mRNA for Ras association domain family 4 isoform a variant protein	Q9H2L5	520	9e-171	Ras association domain-containing protein 4	.	.	.	.	pfam00788	RA	Ras association (RalGDS/AF-6) domain. RasGTP effectors (in cases of AF6, canoe and RalGDS); putative RasGTP effectors in other cases. Recent evidence (not yet in MEDLINE) shows that some RA domains do NOT bind RasGTP. Predicted structure similar to that determined, and that of the RasGTP-binding domain of Raf kinase.	GO:0007049|cell cycle;GO:0007165|signal transduction;	.	.	K09851	RASSF2_4; Ras association domain-containing protein 2/4
ENSG00000198156	8	0.577005	25	1.78011	0.32414	-1.62531	0.00273747	0.0130315	down	yes	NPIPB6	protein_coding	chr16:28342555-28363508:-	gi|542133101|ref|NP_001269453.1|	1916	0	nuclear pore complex-interacting protein family member B6 [Homo sapiens]	gi|187957139|gb|BC157836.1|	1686	0	Homo sapiens hypothetical LOC728741, mRNA (cDNA clone MGC:189731 IMAGE:9057055), complete cds	E9PJ23	742	0	Nuclear pore complex-interacting protein family member B6	.	.	.	.	pfam06409	NPIP	Nuclear pore complex interacting protein (NPIP). This family consists of a series of primate specific nuclear pore complex interacting protein (NPIP) sequences. The function of this family is unknown but is well conserved from African apes to humans.	.	GO:0005654|nucleoplasm;	.	.	.
ENSG00000280614	71	5.12092	218	15.5226	0.329901	-1.59989	2.19984e-18	8.41476e-17	down	yes	FP236383.2	lincRNA	chr21:8393419-8394341:-	gi|296473176|tpg|DAA15291.1|	589	4e-72	TPA: hypothetical protein BOS_23236 [Bos taurus]	gi|969813047|pdb|5FLX|1	923	0	Chain 1, Mammalian 40s Hcv-ires Complex	Q5DU56	72.4	8e-13	Protein NLRC3	.	.	.	.	pfam11847	DUF3367	Domain of unknown function (DUF3367). This domain is functionally uncharacterized. This domain is found in bacteria and archaea. This presumed domain is typically between 667 to 694 amino acids in length.	GO:0007249|I-kappaB kinase/NF-kappaB signaling;GO:1900016|negative regulation of cytokine production involved in inflammatory response;GO:0050680|negative regulation of epithelial cell proliferation;GO:0048147|negative regulation of fibroblast proliferation;GO:0043124|negative regulation of I-kappaB kinase/NF-kappaB signaling;GO:0050728|negative regulation of inflammatory response;GO:0045824|nega…	GO:0005737|cytoplasm;GO:0005829|cytosol;GO:0005815|microtubule organizing center;GO:0048471|perinuclear region of cytoplasm;	GO:0005524|ATP binding;GO:0036312|phosphatidylinositol 3-kinase regulatory subunit binding;	.	.
ENSG00000203791	12	0.865508	36	2.56336	0.337646	-1.56642	0.000464894	0.00274447	down	yes	EEF1AKMT2	protein_coding	chr10:124748149-124791870:-	gi|57997124|emb|CAI46179.1|	1028	2e-155	hypothetical protein [Homo sapiens]	gi|751247069|ref|NM_001304467.1|	3587	0	Homo sapiens methyltransferase like 10 (METTL10), transcript variant 2, mRNA	Q5JPI9	397	6e-155	EEF1A lysine methyltransferase 2	.	.	.	.	pfam13847	Methyltransf_31	Methyltransferase domain. This family appears to be have methyltransferase activity.	GO:0018022|peptidyl-lysine methylation;GO:0006479|protein methylation;	GO:0005737|cytoplasm;GO:0005829|cytosol;GO:0005634|nucleus;	GO:0008168|methyltransferase activity;GO:0016279|protein-lysine N-methyltransferase activity;	.	.
ENSG00000203778	8	0.577005	24	1.70891	0.337646	-1.56642	0.00426444	0.0190244	down	yes	FAM229B	protein_coding	chr6:112087599-112102790:+	gi|75677559|ref|NP_001028736.1|	420	3e-45	protein FAM229B [Homo sapiens]	gi|750321207|ref|NM_001033564.2|	2543	0	Homo sapiens family with sequence similarity 229 member B (FAM229B), mRNA	.	.	.	.	.	.	.	.	pfam14982	UPF0731	UPF0731 family. The UPF0731 family of uncharacterized proteins is found in mammals.	.	.	.	.	.
ENSG00000183128	7	0.50488	21	1.49529	0.337646	-1.56642	0.00751028	0.0306539	down	yes	CALHM3	protein_coding	chr10:103472804-103479240:-	gi|193211395|ref|NP_001123214.1|	1606	0	calcium homeostasis modulator protein 3 [Homo sapiens]	gi|193211394|ref|NM_001129742.1|	1652	0	Homo sapiens calcium homeostasis modulator 3 (CALHM3), mRNA	Q86XJ0	597	0	Calcium homeostasis modulator protein 3	.	.	.	.	pfam14798	Ca_hom_mod	Calcium homeostasis modulator. This family of proteins control cytosolic calcium concentration. They are transmembrane proteins which may be pore-forming ion channels.	GO:0034220|ion transmembrane transport;	GO:0005887|integral component of plasma membrane;	GO:0005261|cation channel activity;	.	.
ENSG00000162746	6	0.432754	18	1.28168	0.337646	-1.56642	0.0133229	0.0491354	down	yes	FCRLB	protein_coding	chr1:161721563-161728143:+	gi|119611096|gb|EAW90690.1|	1094	3e-141	Fc receptor-like and mucin-like 2, isoform CRA_a [Homo sapiens]	gi|16550387|dbj|AK055614.1|	1977	0	Homo sapiens cDNA FLJ31052 fis, clone HSYRA2000629, weakly similar to SKIN SECRETORY PROTEIN XP2 PRECURSOR	Q6BAA4	362	1e-116	Fc receptor-like B	.	.	.	.	pfam01391	Collagen	Collagen triple helix repeat (20 copies). Members of this family belong to the collagen superfamily. Collagens are generally extracellular structural proteins involved in formation of connective tissue structure. The alignment contains 20 copies of the G-X-Y repeat that forms a triple helix. The first position of the repeat is glycine, the second and third positions can be any residue but are fre…	GO:0050777|negative regulation of immune response;	GO:0005737|cytoplasm;GO:0005783|endoplasmic reticulum;	.	.	.
ENSG00000280039	6	0.432754	18	1.28168	0.337646	-1.56642	0.0133229	0.0491354	down	yes	RN7SKP23	TEC	chr16:23412380-23416680:+	gi|355756225|gb|EHH59972.1|	352	4e-35	hypothetical protein EGM_10210, partial [Macaca fascicularis]	gi|937348045|ref|NG_042907.1|	4301	0	Homo sapiens RNA, 7SK small nuclear pseudogene 23 (RN7SKP23) on chromosome 16	.	.	.	.	.	.	.	.	pfam13900	GVQW	Putative binding domain. This short domain is often found nested inside other longer domains. The function is not known, but the domain carries a highly conserved GVQW motif. The members are rich in proline and cysteine. This may be a binding domain.	.	.	.	.	.
ENSG00000105519	15	1.08188	44	3.133	0.345319	-1.534	0.00013847	0.000918737	down	yes	CAPS	protein_coding	chr19:5911707-5915877:+	gi|815891134|ref|NP_004049.2|	1378	2e-177	calcyphosin isoform a [Homo sapiens]	gi|21748625|dbj|AK090469.1|	3615	0	Homo sapiens mRNA for FLJ00390 protein	Q13938	382	2e-122	Calcyphosin	SPCC1682.04	52	2e-06	COG5126	pfam13900	GVQW	Putative binding domain. This short domain is often found nested inside other longer domains. The function is not known, but the domain carries a highly conserved GVQW motif. The members are rich in proline and cysteine. This may be a binding domain.	GO:0035556|intracellular signal transduction;	GO:0005737|cytoplasm;GO:0031982|vesicle;	GO:0005509|calcium ion binding;	.	.
ENSG00000140678	13	0.937633	38	2.70577	0.346531	-1.52894	0.000410937	0.00246053	down	yes	ITGAX	protein_coding	chr16:31355134-31382997:+	gi|34452173|ref|NP_000878.2|	5966	0	integrin alpha-X isoform 2 precursor [Homo sapiens]	gi|556503455|ref|NM_000887.4|	4703	0	Homo sapiens integrin subunit alpha X (ITGAX), transcript variant 2, mRNA	P20702	2300	0	Integrin alpha-X	.	.	.	.	pfam08441	Integrin_alpha2	Integrin alpha. This domain is found in integrin alpha and integrin alpha precursors to the C terminus of a number of pfam01839 repeats and to the N-terminus of the pfam00357 cytoplasmic region. This region is composed of three immunoglobulin-like domains.	GO:0009887|organ morphogenesis;GO:0007155|cell adhesion;GO:0019221|cytokine-mediated signaling pathway;GO:0030198|extracellular matrix organization;GO:0034113|heterotypic cell-cell adhesion;GO:0007229|integrin-mediated signaling pathway;GO:0050900|leukocyte migration;GO:0043312|neutrophil degranulation;	GO:0009986|cell surface;GO:0008305|integrin complex;GO:0016020|membrane;GO:0005886|plasma membrane;GO:0030667|secretory granule membrane;GO:0070821|tertiary granule membrane;	GO:0046872|metal ion binding;GO:0038023|signaling receptor activity;	K06462	ITGAX; integrin alpha X
ENSG00000138030	11	0.793382	32	2.27854	0.348197	-1.52202	0.00123244	0.00646351	down	yes	KHK	protein_coding	chr2:27086747-27100772:+	gi|4557693|ref|NP_000212.1|	1581	0	ketohexokinase isoform a [Homo sapiens]	gi|153218446|ref|NM_000221.2|	2408	0	Homo sapiens ketohexokinase (KHK), transcript variant a, mRNA	P50053	559	0	Ketohexokinase	APE0012	77.8	1e-14	COG0524	pfam00294	PfkB	pfkB family carbohydrate kinase. This family includes a variety of carbohydrate and pyrimidine kinases.	GO:0061624|fructose catabolic process to hydroxyacetone phosphate and glyceraldehyde-3-phosphate;GO:0009750|response to fructose;GO:0009749|response to glucose;GO:0032868|response to insulin;GO:0009744|response to sucrose;GO:0010043|response to zinc ion;	GO:0005737|cytoplasm;GO:0005829|cytosol;GO:0070062|extracellular exosome;	GO:0005524|ATP binding;GO:0004454|ketohexokinase activity;	K00846	KHK; ketohexokinase [EC:2.7.1.3]
ENSG00000235238	8	0.577005	23	1.6377	0.352326	-1.50502	0.0065912	0.027458	down	yes	SUMO2P1	processed_pseudogene	chr6:29636060-29636343:-	gi|209734692|gb|ACI68215.1|	411	2e-49	Small ubiquitin-related modifier 2 precursor [Salmo salar]	gi|335892858|ref|NG_029101.1|	284	1e-145	Homo sapiens gamma-aminobutyric acid type B receptor subunit 1 (GABBR1), RefSeqGene on chromosome 6	P61959	144	7e-46	Small ubiquitin-related modifier 2	SPBC365.06	67	2e-14	COG5227	pfam11976	Rad60-SLD	Ubiquitin-2 like Rad60 SUMO-like. The small ubiquitin-related modifier SUMO-1 is a Ub/Ubl family member, and although SUMO-1 shares structural similarity to Ub, SUMO's cellular functions remain distinct insomuch as SUMO modification alters protein function through changes in activity, cellular localisation, or by protecting substrates from ubiquitination. Rad60 family members contain functionally…	GO:0034613|cellular protein localization;GO:0045892|negative regulation of transcription, DNA-templated;GO:0033235|positive regulation of protein sumoylation;GO:0016925|protein sumoylation;	GO:0005634|nucleus;GO:0016605|PML body;	GO:0031386|protein tag;GO:0046965|retinoid X receptor binding;GO:0031625|ubiquitin protein ligase binding;	K12160	SUMO, SMT3; small ubiquitin-related modifier
ENSG00000250731	8	0.577005	23	1.6377	0.352326	-1.50502	0.0065912	0.027458	down	yes	TPM3P6	processed_pseudogene	chr19:53479350-53480091:+	gi|795277018|ref|XP_011813179.1|	633	5e-79	PREDICTED: tropomyosin alpha-3 chain-like isoform X2 [Colobus angolensis palliatus]	gi|198041726|ref|NG_005727.3|	742	0	Homo sapiens tropomyosin 3 pseudogene 6 (TPM3P6) on chromosome 19	Q63610	226	9e-79	Tropomyosin alpha-3 chain	.	.	.	.	pfam00261	Tropomyosin	Tropomyosin.	GO:0007015|actin filament organization;GO:0007420|brain development;GO:0006936|muscle contraction;	GO:0005884|actin filament;GO:0005903|brush border;GO:0005862|muscle thin filament tropomyosin;	GO:0051015|actin filament binding;GO:0008307|structural constituent of muscle;	K09290	TPM3; tropomyosin 3
ENSG00000197980	15	1.08188	43	3.06179	0.35335	-1.50083	0.000209629	0.0013319	down	yes	LEKR1	protein_coding	chr3:156825481-157046129:+	gi|767926685|ref|XP_011511107.1|	1980	0	PREDICTED: leucine-, glutamate- and lysine-rich protein 1 isoform X6 [Homo sapiens]	gi|47077460|dbj|AK131473.1|	2869	0	Homo sapiens cDNA FLJ16641 fis, clone TESTI4028958	.	.	.	.	.	.	.	.	pfam10174	Cast	RIM-binding protein of the cytomatrix active zone. This is a family of proteins that form part of the CAZ (cytomatrix at the active zone) complex which is involved in determining the site of synaptic vesicle fusion. The C-terminus is a PDZ-binding motif that binds directly to RIM (a small G protein Rab-3A effector). The family also contains four coiled-coil domains.	.	.	.	.	.
ENSG00000251179	13	0.937633	37	2.63457	0.355897	-1.49047	0.000623524	0.00355449	down	yes	TMEM92-AS1	antisense	chr17:50281577-50287855:-	.	.	.	.	gi|551885084|tpe|HG509230.1|	750	0	TPA: Homo sapiens long non-coding RNA OTTHUMT00000367051.1 (RP11-893F2.9 gene), antisense	.	.	.	.	.	.	.	.	pfam13900	GVQW	Putative binding domain. This short domain is often found nested inside other longer domains. The function is not known, but the domain carries a highly conserved GVQW motif. The members are rich in proline and cysteine. This may be a binding domain.	.	.	.	.	.
ENSG00000221817	12	0.865508	34	2.42095	0.357507	-1.48396	0.00107967	0.00575472	down	yes	PPP3CB-AS1	processed_transcript	chr10:73495525-73520070:+	gi|686770829|ref|XP_003780028.2|	323	9e-31	PREDICTED: inactive ubiquitin carboxyl-terminal hydrolase 54-like, partial [Pongo abelii]	gi|827012505|ref|NR_132103.1|	2888	0	Homo sapiens PPP3CB antisense RNA 1 (head to head) (PPP3CB-AS1), transcript variant 1, long non-coding RNA	Q70EL1	98.6	2e-19	Inactive ubiquitin carboxyl-terminal hydrolase 54	.	.	.	.	pfam13900	GVQW	Putative binding domain. This short domain is often found nested inside other longer domains. The function is not known, but the domain carries a highly conserved GVQW motif. The members are rich in proline and cysteine. This may be a binding domain.	GO:0016579|protein deubiquitination;	.	GO:0036459|ubiquitinyl hydrolase activity;	.	.
ENSG00000169435	11	0.793382	31	2.20734	0.359429	-1.47622	0.00187566	0.00937571	down	yes	RASSF6	protein_coding	chr4:73571550-73620631:-	gi|41393610|ref|NP_958834.1|	1858	0	ras association domain-containing protein 6 isoform b [Homo sapiens]	gi|393715058|ref|NM_177532.4|	5991	0	Homo sapiens Ras association domain family member 6 (RASSF6), transcript variant 1, mRNA	Q6ZTQ3	720	0	Ras association domain-containing protein 6	.	.	.	.	pfam13900	GVQW	Putative binding domain. This short domain is often found nested inside other longer domains. The function is not known, but the domain carries a highly conserved GVQW motif. The members are rich in proline and cysteine. This may be a binding domain.	GO:0006915|apoptotic process;GO:0042981|regulation of apoptotic process;GO:0007165|signal transduction;	.	.	K09854	RASSF6; Ras association domain-containing protein 6
ENSG00000185339	9	0.649131	25	1.78011	0.364657	-1.45539	0.00573192	0.0244526	down	yes	TCN2	protein_coding	chr22:30606838-30627278:+	gi|21071010|ref|NP_000346.2|	2190	0	transcobalamin-2 isoform 1 precursor [Homo sapiens]	gi|694982707|ref|XM_525562.5|	2210	0	PREDICTED: Pan troglodytes transcobalamin II (TCN2), mRNA	P20062	826	0	Transcobalamin-2	.	.	.	.	pfam01122	Cobalamin_bind	Eukaryotic cobalamin-binding protein.	GO:0009235|cobalamin metabolic process;GO:0015889|cobalamin transport;GO:0006824|cobalt ion transport;	GO:0005768|endosome;GO:0005576|extracellular region;GO:0005615|extracellular space;GO:0043202|lysosomal lumen;	GO:0031419|cobalamin binding;GO:0046872|metal ion binding;	K14619	TCN2; transcobalamin-2
ENSG00000270362	9	0.649131	25	1.78011	0.364657	-1.45539	0.00573192	0.0244526	down	yes	HMGN3-AS1	antisense	chr6:79233718-79236797:+	gi|931572998|ref|XP_008973575.2|	370	3e-36	PREDICTED: high mobility group nucleosome-binding domain-containing protein 3 isoform X2 [Pan paniscus]	gi|551859679|tpe|HG499404.1|	2946	0	TPA: Homo sapiens long non-coding RNA OTTHUMT00000469630.1 (RP11-46B11.5 gene), antisense	P08548	50.4	1e-09	LINE-1 reverse transcriptase homolog	.	.	.	.	pfam00078	RVT_1	Reverse transcriptase (RNA-dependent DNA polymerase). A reverse transcriptase gene is usually indicative of a mobile element such as a retrotransposon or retrovirus. Reverse transcriptases occur in a variety of mobile elements, including retrotransposons, retroviruses, group II introns, bacterial msDNAs, hepadnaviruses, and caulimoviruses.	.	.	GO:0046872|metal ion binding;GO:0003964|RNA-directed DNA polymerase activity;	.	.
ENSG00000229124	13	0.937633	36	2.56336	0.365783	-1.45094	0.000940645	0.00511301	down	yes	VIM-AS1	antisense	chr10:17214239-17229985:-	.	.	.	.	gi|563580306|ref|NR_108060.1|	1351	0	Homo sapiens VIM antisense RNA 1 (VIM-AS1), transcript variant 2, long non-coding RNA	.	.	.	.	.	.	.	.	pfam03051	Peptidase_C1_2	Peptidase C1-like family. This family is closely related to the Peptidase_C1 family pfam00112, containing several prokaryotic and eukaryotic aminopeptidases and bleomycin hydrolases.	.	.	.	.	.
ENSG00000223784	12	0.865508	33	2.34975	0.368341	-1.44089	0.00163033	0.00829449	down	yes	LINP1	lincRNA	chr10:6709530-6740532:+	gi|21104464|dbj|BAB93502.1|	152	2e-18	OK/SW-CL.41 [Homo sapiens]	gi|14141244|emb|AL158210.12|	2176	0	Human DNA sequence from clone RP11-554I8 on chromosome 10, complete sequence	.	.	.	.	.	.	.	.	pfam13900	GVQW	Putative binding domain. This short domain is often found nested inside other longer domains. The function is not known, but the domain carries a highly conserved GVQW motif. The members are rich in proline and cysteine. This may be a binding domain.	.	.	.	.	.
ENSG00000280123	33	2.38015	90	6.4084	0.37141	-1.42891	2.33786e-07	2.6581e-06	down	yes	AC023632.6	TEC	chr8:94427712-94429888:-	.	.	.	.	gi|371502132|ref|NM_001205262.2|	2177	0	Homo sapiens RAD54 homolog B (S. cerevisiae) (RAD54B), transcript variant 2, mRNA	.	.	.	.	.	.	.	.	pfam14897	EpsG	EpsG family. This family of proteins are related to the EpsG protein from B. subtilis. These proteins are likely glycosyl transferases belonging to the membrane protein GT-C clan.	.	.	.	.	.
ENSG00000273820	13	0.937633	35	2.49216	0.376234	-1.4103	0.00141052	0.00730808	down	yes	USP27X	protein_coding	chrX:49879948-49882565:+	gi|795525230|ref|XP_011901491.1|	2987	0	PREDICTED: ubiquitin carboxyl-terminal hydrolase 27 [Cercocebus atys]	gi|532524929|ref|NM_001145073.2|	2618	0	Homo sapiens ubiquitin specific peptidase 27, X-linked (USP27X), mRNA	A6NNY8	917	0	Ubiquitin carboxyl-terminal hydrolase 27	.	.	.	.	pfam00443	UCH	Ubiquitin carboxyl-terminal hydrolase.	GO:0043065|positive regulation of apoptotic process;GO:0016579|protein deubiquitination;GO:0071108|protein K48-linked deubiquitination;GO:0070536|protein K63-linked deubiquitination;GO:0050821|protein stabilization;GO:0006511|ubiquitin-dependent protein catabolic process;	GO:0005829|cytosol;GO:0005634|nucleus;	GO:1990380|Lys48-specific deubiquitinase activity;GO:0061578|Lys63-specific deubiquitinase activity;GO:0004843|ubiquitin-specific protease activity;	K11366	USP22_27_51, UBP8; ubiquitin carboxyl-terminal hydrolase 22/27/51 [EC:3.4.19.12]
ENSG00000188996	15	1.08188	40	2.84818	0.379851	-1.39649	0.000705073	0.00397315	down	yes	HUS1B	protein_coding	chr6:655939-656963:-	gi|31077215|ref|NP_683762.2|	1268	6e-173	checkpoint protein HUS1B [Homo sapiens]	gi|82659116|ref|NM_148959.3|	1025	0	Homo sapiens HUS1 checkpoint clamp component B (HUS1B), mRNA	Q8NHY5	493	2e-174	Checkpoint protein HUS1B	.	.	.	.	pfam04005	Hus1	Hus1-like protein. Hus1, Rad1, and Rad9 are three evolutionarily conserved proteins required for checkpoint control in fission yeast. These proteins are known to form a stable complex in vivo. Hus1-Rad1-Rad9 complex may form a PCNA-like ring structure, and could function as a sliding clamp during checkpoint control.	GO:0000724|double-strand break repair via homologous recombination;GO:0031573|intra-S DNA damage checkpoint;GO:0044778|meiotic DNA integrity checkpoint;GO:0033314|mitotic DNA replication checkpoint;GO:0006289|nucleotide-excision repair;	GO:0030896|checkpoint clamp complex;GO:0005730|nucleolus;GO:0035861|site of double-strand break;	.	K10996	HUS1B; checkpoint protein HUS1B
ENSG00000272556	28	2.01952	74	5.26913	0.383273	-1.38355	4.75784e-06	4.28505e-05	down	yes	GTF2IP13	transcribed_unprocessed_pseudogene	chr7:45769105-45815263:+	gi|119581442|gb|EAW61038.1|	1800	0	hCG1779533, isoform CRA_c [Homo sapiens]	gi|306774090|ref|NG_027700.1|	7775	0	Homo sapiens uncharacterized LOC730234 (LOC730234) pseudogene on chromosome 7	.	.	.	.	.	.	.	.	pfam13900	GVQW	Putative binding domain. This short domain is often found nested inside other longer domains. The function is not known, but the domain carries a highly conserved GVQW motif. The members are rich in proline and cysteine. This may be a binding domain.	.	.	.	.	.
ENSG00000261604	13	0.937633	34	2.42095	0.387299	-1.36848	0.00210184	0.0103405	down	yes	AC114947.2	antisense	chr5:43287601-43290839:+	.	.	.	.	gi|551855850|tpe|HG497923.1|	2125	0	TPA: Homo sapiens long non-coding RNA OTTHUMT00000429881.1 (CTD-2636A23.2 gene), antisense	.	.	.	.	.	.	.	.	pfam09972	DUF2207	Predicted membrane protein (DUF2207). This domain, found in various hypothetical bacterial proteins, has no known function.	.	.	.	.	.
ENSG00000104983	20	1.44251	52	3.70263	0.389591	-1.35997	0.000153513	0.00100515	down	yes	CCDC61	protein_coding	chr19:45995461-46021318:+	gi|685609114|ref|XP_009193045.1|	1809	0	PREDICTED: coiled-coil domain-containing protein 61 isoform X2 [Papio anubis]	gi|391353391|ref|NM_001267723.1|	1817	0	Homo sapiens coiled-coil domain containing 61 (CCDC61), mRNA	Q9Y6R9	483	4e-163	Coiled-coil domain-containing protein 61	.	.	.	.	pfam12325	TMF_TATA_bd	TATA element modulatory factor 1 TATA binding. This is the C-terminal conserved coiled coil region of a family of TATA element modulatory factor 1 proteins conserved in eukaryotes. The proteins bind to the TATA element of some RNA polymerase II promoters and repress their activity. by competing with the binding of TATA binding protein. TMF1_TATA_bd is the most conserved part of the TMFs. TMFs are…	.	GO:0005813|centrosome;	.	K16755	CCDC61; coiled-coil domain-containing protein 61
ENSG00000259172	10	0.721256	26	1.85132	0.389591	-1.35997	0.00743685	0.0304447	down	yes	AC023024.1	antisense	chr15:101295419-101305737:+	gi|355749856|gb|EHH54194.1|	330	1e-32	hypothetical protein EGM_14979, partial [Macaca fascicularis]	gi|551880164|tpe|HG507550.1|	2590	0	TPA: Homo sapiens long non-coding RNA OTTHUMT00000416802.1 (RP11-299G20.2 gene), antisense	.	.	.	.	.	.	.	.	pfam13900	GVQW	Putative binding domain. This short domain is often found nested inside other longer domains. The function is not known, but the domain carries a highly conserved GVQW motif. The members are rich in proline and cysteine. This may be a binding domain.	.	.	.	.	.
ENSG00000254685	61	4.39966	158	11.2503	0.391071	-1.3545	4.76911e-11	9.32939e-10	down	yes	FPGT	protein_coding	chr1:74198212-74234086:+	gi|510025466|ref|NP_003829.3|	3248	0	fucose-1-phosphate guanylyltransferase isoform 1 [Homo sapiens]	gi|510025465|ref|NM_003838.4|	3254	0	Homo sapiens fucose-1-phosphate guanylyltransferase (FPGT), transcript variant 1, mRNA	O14772	1255	0	Fucose-1-phosphate guanylyltransferase	.	.	.	.	pfam07959	Fucokinase	L-fucokinase. In the salvage pathway of GDP-L-fucose, free cytosolic fucose is phosphorylated by L-fucokinase to form L-fucose-L-phosphate, which is then further converted to GDP-L-fucose in the reaction catalysed by GDP-L-fucose pyrophosphorylase.	GO:0006004|fucose metabolic process;	GO:0005737|cytoplasm;GO:0005829|cytosol;	GO:0003824|catalytic activity;GO:0047341|fucose-1-phosphate guanylyltransferase activity;GO:0005525|GTP binding;	K00976	FPGT; fucose-1-phosphate guanylyltransferase [EC:2.7.7.30]
ENSG00000171346	82	5.9143	212	15.0954	0.391796	-1.35182	2.78213e-14	7.55335e-13	down	yes	KRT15	protein_coding	chr17:41513743-41522529:-	gi|530412180|ref|XP_005257402.1|	1718	0	PREDICTED: keratin, type I cytoskeletal 15 isoform X1 [Homo sapiens]	gi|34528061|dbj|AK122864.1|	5198	0	Homo sapiens cDNA FLJ16494 fis, clone CTONG3004576, highly similar to Keratin, type I cytoskeletal 15	P19012	666	0	Keratin, type I cytoskeletal 15	.	.	.	.	pfam00038	Filament	Intermediate filament protein.	GO:0070268|cornification;GO:0008544|epidermis development;GO:0031424|keratinization;	GO:0005829|cytosol;GO:0070062|extracellular exosome;GO:0005882|intermediate filament;GO:0005634|nucleus;	GO:0097110|scaffold protein binding;GO:0005200|structural constituent of cytoskeleton;	K07604	KRT1; type I keratin, acidic
ENSG00000102984	12	0.865508	31	2.20734	0.392105	-1.35069	0.00364433	0.0166198	down	yes	ZNF821	protein_coding	chr16:71859680-71895336:-	gi|320118854|ref|NP_001188481.1|	1600	0	zinc finger protein 821 isoform 1 [Homo sapiens]	gi|320118853|ref|NM_001201552.1|	2000	0	Homo sapiens zinc finger protein 821 (ZNF821), transcript variant 1, mRNA	O75541	620	0	Zinc finger protein 821	.	.	.	.	pfam03363	Herpes_LP	Herpesvirus leader protein.	GO:0045944|positive regulation of transcription from RNA polymerase II promoter;GO:0006351|transcription, DNA-templated;	GO:0005634|nucleus;	GO:0003700|transcription factor activity, sequence-specific DNA binding;GO:0046872|metal ion binding;GO:0044212|transcription regulatory region DNA binding;	.	.
ENSG00000168685	45	3.24565	115	8.18852	0.396367	-1.33509	2.85417e-08	3.77972e-07	down	yes	IL7R	protein_coding	chr5:35852695-35879603:+	gi|28610151|ref|NP_002176.2|	2365	0	interleukin-7 receptor subunit alpha precursor [Homo sapiens]	gi|391224479|ref|NM_002185.3|	4600	0	Homo sapiens interleukin 7 receptor (IL7R), transcript variant 1, mRNA	P16871	912	0	Interleukin-7 receptor subunit alpha	.	.	.	.	pfam00041	fn3	Fibronectin type III domain.	GO:0042100|B cell proliferation;GO:0000902|cell morphogenesis;GO:0007166|cell surface receptor signaling pathway;GO:0048872|homeostasis of number of cells;GO:0006955|immune response;GO:0002377|immunoglobulin production;GO:0038111|interleukin-7-mediated signaling pathway;GO:0048535|lymph node development;GO:0061024|membrane organization;GO:0070233|negative regulation of T cell apoptotic process;GO…	GO:0030665|clathrin-coated vesicle membrane;GO:0009897|external side of plasma membrane;GO:0005576|extracellular region;GO:0016021|integral component of membrane;GO:0005886|plasma membrane;	GO:0003823|antigen binding;GO:0004896|cytokine receptor activity;GO:0004917|interleukin-7 receptor activity;	K05072	IL7R; interleukin 7 receptor
ENSG00000232150	9	0.649131	23	1.6377	0.396367	-1.33509	0.0130611	0.0482825	down	yes	ST13P4	processed_pseudogene	chr13:50172089-50173181:+	gi|426394570|ref|XP_004063566.1|	1404	0	PREDICTED: hsc70-interacting protein-like [Gorilla gorilla gorilla]	gi|54400739|ref|NR_002183.1|	1093	0	Homo sapiens suppression of tumorigenicity 13 (colon carcinoma) (Hsp70 interacting protein) pseudogene 4 (ST13P4), non-coding RNA	P50502	546	0	Hsc70-interacting protein	.	.	.	.	pfam13414	TPR_11	TPR repeat.	GO:0051085|chaperone mediated protein folding requiring cofactor;GO:0061084|negative regulation of protein refolding;GO:0006457|protein folding;GO:0051289|protein homotetramerization;	GO:0005737|cytoplasm;GO:0005829|cytosol;GO:0070062|extracellular exosome;GO:0032991|macromolecular complex;	GO:0051087|chaperone binding;GO:0032564|dATP binding;GO:0030544|Hsp70 protein binding;GO:0042802|identical protein binding;GO:0030674|protein binding, bridging;GO:0046983|protein dimerization activity;GO:0019904|protein domain specific binding;GO:0044877|macromolecular complex binding;GO:0051082|unfolded protein binding;	K09560	ST13; suppressor of tumorigenicity protein 13
ENSG00000221944	74	5.3373	189	13.4576	0.3966	-1.33424	1.14591e-12	2.66164e-11	down	yes	TIGD1	protein_coding	chr2:232547970-232550592:-	gi|22209001|ref|NP_663748.1|	3076	0	tigger transposable element-derived protein 1 [Homo sapiens]	gi|18056750|gb|AC092165.4|	2623	0	Homo sapiens BAC clone RP11-753F4 from 2, complete sequence	Q96MW7	1186	0	Tigger transposable element-derived protein 1	.	.	.	.	pfam03184	DDE_1	DDE superfamily endonuclease. This family of proteins are related to pfam00665 and are probably endonucleases of the DDE superfamily. Transposase proteins are necessary for efficient DNA transposition. This domain is a member of the DDE superfamily, which contain three carboxylate residues that are believed to be responsible for coordinating metal ions needed for catalysis. The catalytic activity…	.	GO:0005634|nucleus;	GO:0003677|DNA binding;	.	.
ENSG00000205707	85	6.13068	215	15.309	0.400463	-1.32026	5.31865e-14	1.40687e-12	down	yes	ETFRF1	protein_coding	chr12:25195216-25209645:+	gi|115430227|ref|NP_001001660.2|	452	1e-51	LYR motif-containing protein 5 [Homo sapiens]	gi|767971679|ref|XM_005253319.3|	1136	0	PREDICTED: Homo sapiens LYR motif containing 5 (LYRM5), transcript variant X1, mRNA	Q6IPR1	178	4e-53	Electron transfer flavoprotein regulatory factor 1	.	.	.	.	pfam13232	Complex1_LYR_1	Complex1_LYR-like. This is a family of proteins carrying the LYR motif of family Complex1_LYR, pfam05347, likely to be involved in Fe-S cluster biogenesis in mitochondria.	GO:0022904|respiratory electron transport chain;	GO:0005739|mitochondrion;	.	.	.
ENSG00000247735	12	0.865508	30	2.13613	0.405175	-1.30338	0.0053912	0.0231044	down	yes	AC120114.1	antisense	chr16:29926836-29928933:+	gi|119615475|gb|EAW95069.1|	273	2e-25	hCG1818479 [Homo sapiens]	gi|551881963|tpe|HG507920.1|	1762	0	TPA: Homo sapiens long non-coding RNA OTTHUMT00000435618.1 (CTD-2574D22.2 gene), antisense	.	.	.	.	.	.	.	.	pfam13900	GVQW	Putative binding domain. This short domain is often found nested inside other longer domains. The function is not known, but the domain carries a highly conserved GVQW motif. The members are rich in proline and cysteine. This may be a binding domain.	.	.	.	.	.
ENSG00000105792	13	0.937633	32	2.27854	0.411506	-1.28102	0.00457414	0.0202002	down	yes	CFAP69	protein_coding	chr7:90245174-90311063:+	gi|767948752|ref|XP_011514881.1|	1523	0	PREDICTED: cilia- and flagella-associated protein 69 isoform X4 [Homo sapiens]	gi|21734088|emb|AL833446.1|	6854	0	Homo sapiens mRNA; cDNA DKFZp686F18109 (from clone DKFZp686F18109)	.	.	.	.	.	.	.	.	pfam13900	GVQW	Putative binding domain. This short domain is often found nested inside other longer domains. The function is not known, but the domain carries a highly conserved GVQW motif. The members are rich in proline and cysteine. This may be a binding domain.	.	.	.	.	.
ENSG00000213145	11	0.793382	27	1.92252	0.412678	-1.27691	0.0093726	0.0367875	down	yes	CRIP1	protein_coding	chr14:105486317-105488947:+	gi|795149954|ref|XP_011838316.1|	383	9e-50	PREDICTED: uncharacterized protein LOC105541762 [Mandrillus leucophaeus]	gi|21751409|dbj|AK092741.1|	2219	0	Homo sapiens cDNA FLJ35422 fis, clone SMINT2001222	Q56K04	70.9	2e-25	Cysteine-rich protein 1	.	.	.	.	pfam00412	LIM	LIM domain. This family represents two copies of the LIM structural domain.	GO:0071236|cellular response to antibiotic;GO:0071493|cellular response to UV-B;GO:0008630|intrinsic apoptotic signaling pathway in response to DNA damage;GO:0010043|response to zinc ion;	GO:0005737|cytoplasm;	GO:0003680|AT DNA binding;GO:0008301|DNA binding, bending;GO:0042277|peptide binding;GO:0008270|zinc ion binding;	.	.
ENSG00000038210	75	5.40942	182	12.9592	0.417419	-1.26043	2.42916e-11	4.87712e-10	down	yes	PI4K2B	protein_coding	chr4:25233975-25279092:+	gi|966942573|ref|XP_002808453.2|	2461	0	PREDICTED: phosphatidylinositol 4-kinase type 2-beta isoform X1 [Macaca mulatta]	gi|224591400|ref|NM_018323.3|	3484	0	Homo sapiens phosphatidylinositol 4-kinase type 2 beta (PI4K2B), mRNA	Q8TCG2	890	0	Phosphatidylinositol 4-kinase type 2-beta	.	.	.	.	pfam00454	PI3_PI4_kinase	Phosphatidylinositol 3- and 4-kinase. Some members of this family probably do not have lipid kinase activity and are protein kinases.	GO:0007032|endosome organization;GO:0007030|Golgi organization;GO:0006661|phosphatidylinositol biosynthetic process;GO:0046854|phosphatidylinositol phosphorylation;	GO:0005829|cytosol;GO:0005768|endosome;GO:0016020|membrane;GO:0005886|plasma membrane;GO:0005802|trans-Golgi network;	GO:0004430|1-phosphatidylinositol 4-kinase activity;GO:0005524|ATP binding;	K13711	PI4K2; phosphatidylinositol 4-kinase type 2 [EC:2.7.1.67]
ENSG00000196981	39	2.8129	93	6.62202	0.42478	-1.23521	2.62285e-06	2.47485e-05	down	yes	WDR5B	protein_coding	chr3:122412332-122416051:-	gi|958803376|ref|XP_014685054.1|	1598	0	PREDICTED: WD repeat-containing protein 5B [Equus asinus]	gi|19033391|gb|AC083798.14|	3720	0	Homo sapiens 3q BAC RP11-299J3 (Roswell Park Cancer Institute Human BAC Library) complete sequence	Q86VZ2	612	0	WD repeat-containing protein 5B	.	.	.	.	pfam13900	GVQW	Putative binding domain. This short domain is often found nested inside other longer domains. The function is not known, but the domain carries a highly conserved GVQW motif. The members are rich in proline and cysteine. This may be a binding domain.	GO:0060271|cilium morphogenesis;	GO:0036064|ciliary basal body;	.	K14963	WDR5, SWD3, CPS30; COMPASS component SWD3
ENSG00000174640	13	0.937633	31	2.20734	0.42478	-1.23521	0.00667609	0.0277779	down	yes	SLCO2A1	protein_coding	chr3:133928145-134052184:-	gi|188528663|ref|NP_005621.2|	3009	0	solute carrier organic anion transporter family member 2A1 [Homo sapiens]	gi|21591797|gb|AC080128.21|	6690	0	Homo sapiens 3 BAC RP11-404G16 (Roswell Park Cancer Institute Human BAC Library) complete sequence	Q92959	1163	0	Solute carrier organic anion transporter family member 2A1	.	.	.	.	pfam03137	OATP	Organic Anion Transporter Polypeptide (OATP) family. This family consists of several eukaryotic Organic-Anion-Transporting Polypeptides (OATPs). Several have been identified mostly in human and rat. Different OATPs vary in tissue distribution and substrate specificity. Since the numbering of different OATPs in particular species was based originally on the order of discovery, similarly numbered O…	GO:0006869|lipid transport;GO:0043252|sodium-independent organic anion transport;	GO:0005887|integral component of plasma membrane;GO:0016020|membrane;GO:0005886|plasma membrane;	GO:0005319|lipid transporter activity;GO:0015132|prostaglandin transmembrane transporter activity;GO:0015347|sodium-independent organic anion transmembrane transporter activity;	K14345	SLCO2A; solute carrier organic anion transporter family, member 2A
ENSG00000224687	13	0.937633	31	2.20734	0.42478	-1.23521	0.00667609	0.0277779	down	yes	RASAL2-AS1	lincRNA	chr1:178091508-178093984:-	gi|119611422|gb|EAW91016.1|	562	8e-65	hCG1813082 [Homo sapiens]	gi|551898673|tpe|HG492956.1|	2329	0	TPA: Homo sapiens long non-coding RNA OTTHUMT00000098177.1 (RP11-21M7.1 gene), lincRNA	O00370	97.4	2e-19	LINE-1 retrotransposable element ORF2 protein	.	.	.	.	pfam08333	DUF1725	Protein of unknown function (DUF1725). This family include many eukaryotic and one bacterial sequence. Many of its members are annotated as being putative L1 retrotransposons or LINE-1 reverse transcriptase homologs. The region in question is found repeated in some family members.	GO:0006310|DNA recombination;GO:0090305|nucleic acid phosphodiester bond hydrolysis;GO:0032199|reverse transcription involved in RNA-mediated transposition;GO:0032197|transposition, RNA-mediated;	.	GO:0046872|metal ion binding;GO:0003964|RNA-directed DNA polymerase activity;GO:0009036|Type II site-specific deoxyribonuclease activity;	.	.
ENSG00000183828	24	1.73102	57	4.05866	0.4265	-1.22938	0.000247743	0.0015492	down	yes	NUDT14	protein_coding	chr14:105172938-105181323:-	gi|971825873|ref|NP_001305309.1|	788	5e-102	uridine diphosphate glucose pyrophosphatase isoform 2 [Homo sapiens]	gi|971825872|ref|NM_001318380.1|	1042	0	Homo sapiens nudix hydrolase 14 (NUDT14), transcript variant 2, mRNA	O95848	296	7e-98	Uridine diphosphate glucose pyrophosphatase	HP0507	115	2e-29	COG0494	pfam13900	GVQW	Putative binding domain. This short domain is often found nested inside other longer domains. The function is not known, but the domain carries a highly conserved GVQW motif. The members are rich in proline and cysteine. This may be a binding domain.	GO:0018279|protein N-linked glycosylation via asparagine;	GO:0005829|cytosol;	GO:0047631|ADP-ribose diphosphatase activity;GO:0042802|identical protein binding;GO:0046872|metal ion binding;GO:0008768|UDP-sugar diphosphatase activity;	K08077	NUDT14; UDP-sugar diphosphatase [EC:3.6.1.45]
ENSG00000261366	16	1.15401	38	2.70577	0.4265	-1.22938	0.0027705	0.0131675	down	yes	MANEA-DT	antisense	chr6:95575183-95577450:-	gi|426354021|ref|XP_004044469.1|	173	2e-10	PREDICTED: uncharacterized protein LOC101149039 [Gorilla gorilla gorilla]	gi|551859810|tpe|HG499455.1|	2268	0	TPA: Homo sapiens long non-coding RNA OTTHUMT00000431287.1 (RP13-44L19.2 gene), antisense	.	.	.	.	.	.	.	.	pfam14093	DUF4271	Domain of unknown function (DUF4271). This family of integral membrane proteins is functionally uncharacterized. This family of proteins is found in bacteria. Proteins in this family are typically between 221 and 326 amino acids in length.	.	.	.	.	.
ENSG00000205534	51	3.67841	121	8.61574	0.42694	-1.22789	9.59892e-08	1.16337e-06	down	yes	SMG1P2	unprocessed_pseudogene	chr16:29527568-29594966:-	gi|119570648|gb|EAW50263.1|	2030	0	hCG1994151, isoform CRA_d [Homo sapiens]	gi|16506129|dbj|AB061371.1|	3975	0	Homo sapiens smg-1 mRNA for phosphatidylinositol 3-kinase-related protein kinase, complete cds	Q96Q15	786	0	Serine/threonine-protein kinase SMG1	.	.	.	.	pfam07099	DUF1361	Protein of unknown function (DUF1361). This family consists of several hypothetical bacterial proteins of around 200 residues in length. The function of this family is unknown although some members are annotated as being putative integral membrane proteins.	GO:0006281|DNA repair;GO:0006406|mRNA export from nucleus;GO:0000184|nuclear-transcribed mRNA catabolic process, nonsense-mediated decay;GO:0018105|peptidyl-serine phosphorylation;GO:0046854|phosphatidylinositol phosphorylation;GO:0046777|protein autophosphorylation;GO:2001020|regulation of response to DNA damage stimulus;GO:0032204|regulation of telomere maintenance;	GO:0005737|cytoplasm;GO:0005829|cytosol;GO:0005654|nucleoplasm;GO:0005634|nucleus;	GO:0005524|ATP binding;GO:0046872|metal ion binding;GO:0004672|protein kinase activity;GO:0004674|protein serine/threonine kinase activity;GO:0003723|RNA binding;GO:0042162|telomeric DNA binding;	K08873	SMG1; PI-3-kinase-related kinase SMG-1
ENSG00000204370	286	20.6279	677	48.2054	0.427917	-1.2246	2.37243e-36	2.24991e-34	down	yes	SDHD	protein_coding	chr11:112086773-112120013:+	gi|47682403|gb|AAH70307.1|	623	2e-75	Succinate dehydrogenase complex, subunit D, integral membrane protein [Homo sapiens]	gi|452405284|ref|NM_003002.3|	1388	0	Homo sapiens succinate dehydrogenase complex subunit D (SDHD), transcript variant 1, mRNA	O14521	243	2e-76	Succinate dehydrogenase [ubiquinone] cytochrome b small subunit, mitochondrial	.	.	.	.	pfam05328	CybS	CybS. This family consists of several eukaryotic succinate dehydrogenase [ubiquinone] cytochrome B small subunit, mitochondrial precursor (CybS) proteins. SDHD encodes the small subunit (cybS) of cytochrome b in succinate-ubiquinone oxidoreductase (mitochondrial complex II). Mitochondrial complex II is involved in the Krebs cycle and in the aerobic electron transport chain. It contains four prote…	GO:0006121|mitochondrial electron transport, succinate to ubiquinone;GO:0006099|tricarboxylic acid cycle;	GO:0016021|integral component of membrane;GO:0005740|mitochondrial envelope;GO:0005743|mitochondrial inner membrane;GO:0005749|mitochondrial respiratory chain complex II, succinate dehydrogenase complex (ubiquinone);GO:0005739|mitochondrion;	GO:0009055|electron carrier activity;GO:0020037|heme binding;GO:0046872|metal ion binding;GO:0000104|succinate dehydrogenase activity;GO:0048039|ubiquinone binding;	K00237	SDHD, SDH4; succinate dehydrogenase (ubiquinone) membrane anchor subunit
ENSG00000104691	57	4.11116	133	9.4702	0.434116	-1.20385	3.67516e-08	4.77477e-07	down	yes	UBXN8	protein_coding	chr8:30732247-30767006:+	gi|767951230|ref|XP_011542957.1|	1356	0	PREDICTED: UBX domain-containing protein 8 isoform X1 [Homo sapiens]	gi|675795784|ref|XM_008956190.1|	1550	0	PREDICTED: Pan paniscus UBX domain protein 8 (UBXN8), transcript variant X2, mRNA	O00124	439	2e-150	UBX domain-containing protein 8	.	.	.	.	pfam00789	UBX	UBX domain. This domain is present in ubiquitin-regulatory proteins and is a general Cdc48-interacting module.	GO:0007338|single fertilization;GO:0030433|ER-associated ubiquitin-dependent protein catabolic process;	GO:0005783|endoplasmic reticulum;GO:0030176|integral component of endoplasmic reticulum membrane;GO:0005730|nucleolus;GO:0005654|nucleoplasm;	.	.	.
ENSG00000269191	12	0.865508	28	1.99373	0.434116	-1.20385	0.0115296	0.0435361	down	yes	AC005387.2	antisense	chr19:18532908-18536188:+	.	.	.	.	gi|551888616|tpe|HG510464.1|	440	0	TPA: Homo sapiens long non-coding RNA OTTHUMT00000466381.1 (AC005387.2 gene), antisense	.	.	.	.	.	.	.	.	pfam03092	BT1	BT1 family. Members of this family are transmembrane proteins. Several are Leishmania putative proteins that are thought to be pteridine transporters. One such protein, previously termed (and is still annotated as) ORFG, was shown to encode a biopterin transport protein using null mutants, thus being subsequently renamed BT1. The significant similarity of ORFG/BT1 to Trypanosoma brucei ESAG10 (a …	.	.	.	.	.
ENSG00000005243	21	1.51464	48	3.41782	0.44316	-1.1741	0.00118467	0.00624803	down	yes	COPZ2	protein_coding	chr17:48026167-48038030:-	gi|7705983|ref|NP_057513.1|	944	1e-125	coatomer subunit zeta-2 [Homo sapiens]	gi|588282789|ref|NM_016429.3|	895	0	Homo sapiens coatomer protein complex subunit zeta 2 (COPZ2), mRNA	Q9P299	368	4e-127	Coatomer subunit zeta-2	YPL010w	103	1e-25	COG5541	pfam01217	Clat_adaptor_s	Clathrin adaptor complex small chain.	GO:0006888|ER to Golgi vesicle-mediated transport;GO:0006886|intracellular protein transport;GO:0006890|retrograde vesicle-mediated transport, Golgi to ER;	GO:0005801|cis-Golgi network;GO:0030126|COPI vesicle coat;GO:0005829|cytosol;GO:0005789|endoplasmic reticulum membrane;GO:0033116|endoplasmic reticulum-Golgi intermediate compartment membrane;GO:0000139|Golgi membrane;GO:0030133|transport vesicle;	.	.	.
ENSG00000145107	21	1.51464	48	3.41782	0.44316	-1.1741	0.00118467	0.00624803	down	yes	TM4SF19	protein_coding	chr3:196319342-196338503:-	gi|694905772|ref|XP_009445351.1|	1033	4e-134	PREDICTED: transmembrane 4 L6 family member 19 isoform X1 [Pan troglodytes]	gi|694905771|ref|XM_009447076.1|	1537	0	PREDICTED: Pan troglodytes transmembrane 4 L six family member 19 (TM4SF19), transcript variant X1, mRNA	Q96DZ7	190	7e-63	Transmembrane 4 L6 family member 19	.	.	.	.	pfam13900	GVQW	Putative binding domain. This short domain is often found nested inside other longer domains. The function is not known, but the domain carries a highly conserved GVQW motif. The members are rich in proline and cysteine. This may be a binding domain.	.	GO:0016021|integral component of membrane;	.	.	.
ENSG00000259291	14	1.00976	32	2.27854	0.44316	-1.1741	0.00810832	0.0327155	down	yes	ZNF710-AS1	antisense	chr15:90074512-90082207:-	gi|119622486|gb|EAX02081.1|	616	9e-73	hCG2038480, partial [Homo sapiens]	gi|666670070|tpe|LK938375.1|	2133	0	TPA: Homo sapiens long non-coding RNA OTTHUMT00000416560.2 (RP11-617F23.1 gene), antisense	.	.	.	.	.	.	.	.	pfam13900	GVQW	Putative binding domain. This short domain is often found nested inside other longer domains. The function is not known, but the domain carries a highly conserved GVQW motif. The members are rich in proline and cysteine. This may be a binding domain.	.	.	.	.	.
ENSG00000231551	16	1.15401	36	2.56336	0.450194	-1.15138	0.00569842	0.0243248	down	yes	AC245100.4	transcribed_unprocessed_pseudogene	chr1:148402516-148432545:+	gi|795634341|ref|XP_011735043.1|	616	3e-74	PREDICTED: putative neuroblastoma breakpoint family member 6-like protein [Macaca nemestrina]	gi|666688159|tpe|HG492707.2|	1555	0	TPA: Homo sapiens long non-coding RNA OTTHUMT00000039537.2 (RP11-495P10.1 gene), lincRNA	.	.	.	.	.	.	.	.	pfam13900	GVQW	Putative binding domain. This short domain is often found nested inside other longer domains. The function is not known, but the domain carries a highly conserved GVQW motif. The members are rich in proline and cysteine. This may be a binding domain.	.	.	.	.	.
ENSG00000203644	44	3.17353	98	6.97804	0.454788	-1.13673	6.33579e-06	5.57207e-05	down	yes	AC083799.1	sense_intronic	chr3:129847048-129847957:-	gi|34526084|dbj|BAC85177.1|	586	7e-73	unnamed protein product [Homo sapiens]	gi|666670480|tpe|LK937725.1|	910	0	TPA: Homo sapiens long non-coding RNA OTTHUMT00000473409.1 (RP11-332M2.1 gene), sense_intronic	.	.	.	.	.	.	.	.	pfam03395	Pox_P4A	Poxvirus P4A protein.	.	.	.	.	.
ENSG00000184497	63	4.54392	140	9.96863	0.455822	-1.13346	7.29274e-08	9.02465e-07	down	yes	TMEM255B	protein_coding	chr13:113759240-113816995:+	gi|32699048|ref|NP_872420.1|	1263	5e-155	transmembrane protein 255B [Homo sapiens]	gi|29125369|emb|BX072579.14|	5263	0	Human DNA sequence from clone RP11-199F6 on chromosome 13, complete sequence	Q8WV15	491	2e-156	Transmembrane protein 255B	.	.	.	.	pfam14967	FAM70	FAM70 protein. This family of proteins is found in eukaryotes. Proteins in this family are typically between 241 and 349 amino acids in length. The function of this family is unknown.	.	GO:0016021|integral component of membrane;	.	.	.
ENSG00000269906	32	2.30802	71	5.05552	0.456535	-1.1312	0.000129252	0.000863891	down	yes	AL606834.1	sense_intronic	chr14:50662511-50663178:-	.	.	.	.	gi|551878076|tpe|HG506188.1|	668	0	TPA: Homo sapiens long non-coding RNA OTTHUMT00000467537.1 (RP11-248J18.2 gene), sense_intronic	.	.	.	.	.	.	.	.	pfam07532	Big_4	Bacterial Ig-like domain (group 4). This family consists of bacterial domains with an Ig-like fold. Members of this family are found in a variety of bacterial surface proteins.	.	.	.	.	.
ENSG00000204241	14	1.00976	31	2.20734	0.457455	-1.1283	0.0115986	0.0437725	down	yes	AP000911.1	lincRNA	chr11:134032272-134046849:+	gi|34531354|dbj|BAC86120.1|	630	3e-74	unnamed protein product [Homo sapiens]	gi|551872105|tpe|HG504347.1|	2206	0	TPA: Homo sapiens long non-coding RNA OTTHUMT00000393290.1 (RP11-713P17.3 gene), lincRNA	.	.	.	.	.	.	.	.	pfam15449	Retinal	Retinal protein. This family of proteins is found in the photoreceptor cells of the retina. Mutations of the gene encoding this protein have been associated with retinal disorders such as retinitis pigmentosa and late-onset progressive retinal atrophy. The function of this family of proteins is unknown, but it is likely to be important in the development and function of the retina.	.	.	.	.	.
ENSG00000235027	14	1.00976	31	2.20734	0.457455	-1.1283	0.0115986	0.0437725	down	yes	AC068580.3	antisense	chr11:1760348-1762486:+	gi|426366858|ref|XP_004050460.1|	732	6e-122	PREDICTED: uncharacterized protein LOC101125992 [Gorilla gorilla gorilla]	gi|551869833|tpe|HG503439.1|	2015	0	TPA: Homo sapiens long non-coding RNA OTTHUMT00000105341.2 (AC068580.6 gene), antisense	P07339	105	7e-23	Cathepsin D	.	.	.	.	pfam03154	Atrophin-1	Atrophin-1 family. Atrophin-1 is the protein product of the dentatorubral-pallidoluysian atrophy (DRPLA) gene. DRPLA OMIM:125370 is a progressive neurodegenerative disorder. It is caused by the expansion of a CAG repeat in the DRPLA gene on chromosome 12p. This results in an extended polyglutamine region in atrophin-1, that is thought to confer toxicity to the protein, possibly through altering i…	GO:0019886|antigen processing and presentation of exogenous peptide antigen via MHC class II;GO:0006914|autophagy;GO:0030574|collagen catabolic process;GO:0043312|neutrophil degranulation;GO:0030163|protein catabolic process;GO:0006508|proteolysis;	GO:0070062|extracellular exosome;GO:0005576|extracellular region;GO:0005615|extracellular space;GO:0043202|lysosomal lumen;GO:0005764|lysosome;GO:0042470|melanosome;GO:0045121|membrane raft;GO:0035580|specific granule lumen;	GO:0004190|aspartic-type endopeptidase activity;GO:0004197|cysteine-type endopeptidase activity;GO:0004252|serine-type endopeptidase activity;	K01379	CTSD; cathepsin D [EC:3.4.23.5]
ENSG00000145354	105	7.57319	232	16.5194	0.458441	-1.12519	5.58307e-12	1.20184e-10	down	yes	CISD2	protein_coding	chr4:102868974-102892807:+	gi|31874034|emb|CAD97935.1|	624	1e-70	hypothetical protein [Homo sapiens]	gi|300116254|ref|NM_001008388.4|	5892	0	Homo sapiens CDGSH iron sulfur domain 2 (CISD2), mRNA	Q8N5K1	231	8e-68	CDGSH iron-sulfur domain-containing protein 2	.	.	.	.	pfam13900	GVQW	Putative binding domain. This short domain is often found nested inside other longer domains. The function is not known, but the domain carries a highly conserved GVQW motif. The members are rich in proline and cysteine. This may be a binding domain.	GO:0000422|mitophagy;GO:0010259|multicellular organismal aging;GO:0010506|regulation of autophagy;	GO:0005783|endoplasmic reticulum;GO:0005789|endoplasmic reticulum membrane;GO:0016021|integral component of membrane;GO:0016020|membrane;GO:0005741|mitochondrial outer membrane;GO:0032991|macromolecular complex;	GO:0051537|2 iron, 2 sulfur cluster binding;GO:0046872|metal ion binding;GO:0042803|protein homodimerization activity;GO:0003723|RNA binding;	.	.
ENSG00000259256	91	6.56343	201	14.3121	0.458593	-1.12471	1.44676e-10	2.67266e-09	down	yes	LINC01895	lincRNA	chr18:3347776-3350559:-	gi|119622079|gb|EAX01674.1|	324	2e-36	hCG1814910 [Homo sapiens]	gi|767998012|ref|XR_935104.1|	404	0	PREDICTED: Homo sapiens uncharacterized LOC105371964 (LOC105371964), ncRNA	.	.	.	.	.	.	.	.	pfam06678	DUF1179	Protein of unknown function (DUF1179). This family consists of several hypothetical Caenorhabditis elegans proteins of around 106 residues in length. The function of the family is unknown.	.	.	.	.	.
ENSG00000173890	20	1.44251	44	3.133	0.460426	-1.11896	0.00281634	0.0133483	down	yes	GPR160	protein_coding	chr3:170037929-170085403:+	gi|7657136|ref|NP_055188.1|	1588	0	probable G-protein coupled receptor 160 [Homo sapiens]	gi|197304798|ref|NM_014373.2|	2015	0	Homo sapiens G protein-coupled receptor 160 (GPR160), mRNA	Q9UJ42	616	0	Probable G-protein coupled receptor 160	.	.	.	.	pfam12730	ABC2_membrane_4	ABC-2 family transporter protein. This family is related to the ABC-2 membrane transporter family pfam01061.	.	GO:0016021|integral component of membrane;GO:0005886|plasma membrane;GO:0043235|receptor complex;	GO:0004930|G-protein coupled receptor activity;	K08438	GPR160; G protein-coupled receptor 160
ENSG00000241547	15	1.08188	33	2.34975	0.460426	-1.11896	0.00968416	0.0378526	down	yes	ACTG1P20	processed_pseudogene	chr1:27325329-27325796:+	gi|675702443|ref|XP_008959890.1|	822	1e-109	PREDICTED: actin, alpha skeletal muscle-like [Pan paniscus]	gi|440546340|emb|FO393419.1|	468	0	Human DNA sequence from clone RP11-4K3 on chromosome 1, complete sequence	Q6P378	285	2e-94	Actin, cytoplasmic 2	SPBC32H8.12c	261	6e-86	COG5277	pfam00022	Actin	Actin.	.	GO:0005856|cytoskeleton;GO:0097433|dense body;GO:0005925|focal adhesion;GO:0005886|plasma membrane;	GO:0005524|ATP binding;	K05692	ACTB_G1; actin beta/gamma 1
ENSG00000198841	31	2.2359	68	4.84191	0.46178	-1.11472	0.000213809	0.0013572	down	yes	KTI12	protein_coding	chr1:52032103-52033816:-	gi|441634507|ref|XP_004089847.1|	1799	0	PREDICTED: protein KTI12 homolog isoform X1 [Nomascus leucogenys]	gi|379030593|ref|NR_046406.1|	1714	0	Homo sapiens thioredoxin domain containing 12 (endoplasmic reticulum) (TXNDC12), transcript variant 3, non-coding RNA	Q96EK9	680	0	Protein KTI12 homolog	SPAC30.02c	89.4	9e-19	COG4088	pfam08433	KTI12	Chromatin associated protein KTI12. This is a family of chromatin associated proteins which interact with the Elongator complex, a component of the elongating form of RNA polymerase II. The Elongator complex has histone acetyltransferase activity.	.	.	GO:0005524|ATP binding;	K15456	KTI12; protein KTI12
ENSG00000169684	32	2.30802	70	4.98431	0.463057	-1.11074	0.00018016	0.00116152	down	yes	CHRNA5	protein_coding	chr15:78565520-78595269:+	gi|33589827|ref|NP_000736.2|	2199	0	neuronal acetylcholine receptor subunit alpha-5 isoform 1 precursor [Homo sapiens]	gi|299829230|ref|NM_000745.3|	3623	0	Homo sapiens cholinergic receptor nicotinic alpha 5 subunit (CHRNA5), transcript variant 1, mRNA	P30532	849	0	Neuronal acetylcholine receptor subunit alpha-5	.	.	.	.	pfam02931	Neur_chan_LBD	Neurotransmitter-gated ion-channel ligand binding domain. This family is the extracellular ligand binding domain of these ion channels. This domain forms a pentameric arrangement in the known structure.	GO:0035095|behavioral response to nicotine;GO:0007268|synaptic transmission;GO:0007274|neuromuscular synaptic transmission;GO:0007165|signal transduction;GO:0007271|synaptic transmission, cholinergic;	GO:0005892|acetylcholine-gated channel complex;GO:0030054|cell junction;GO:0005886|plasma membrane;GO:0045211|postsynaptic membrane;	GO:0015464|acetylcholine receptor activity;GO:0022848|acetylcholine-gated cation channel activity;GO:0015276|ligand-gated ion channel activity;	K04807	CHRNA5; nicotinic acetylcholine receptor alpha-5
ENSG00000260430	16	1.15401	35	2.49216	0.463057	-1.11074	0.00808873	0.0326458	down	yes	AC099518.1	lincRNA	chr16:19086856-19098110:+	.	.	.	.	gi|551882191|tpe|HG507807.1|	841	0	TPA: Homo sapiens long non-coding RNA OTTHUMT00000435822.1 (RP11-626G11.4 gene), lincRNA	.	.	.	.	.	.	.	.	pfam13900	GVQW	Putative binding domain. This short domain is often found nested inside other longer domains. The function is not known, but the domain carries a highly conserved GVQW motif. The members are rich in proline and cysteine. This may be a binding domain.	.	.	.	.	.
ENSG00000147394	356	25.6767	778	55.3971	0.463503	-1.10935	1.03763e-35	9.67393e-34	down	yes	ZNF185	protein_coding	chrX:152914442-152973480:+	gi|296010959|ref|NP_001171577.1|	3557	0	zinc finger protein 185 isoform 1 [Homo sapiens]	gi|296010958|ref|NM_001178106.1|	4421	0	Homo sapiens zinc finger protein 185 (LIM domain) (ZNF185), transcript variant 1, mRNA	O15231	1296	0	Zinc finger protein 185	.	.	.	.	pfam00412	LIM	LIM domain. This family represents two copies of the LIM structural domain.	.	GO:0015629|actin cytoskeleton;GO:0005737|cytoplasm;GO:0005925|focal adhesion;	GO:0051015|actin filament binding;GO:0008270|zinc ion binding;	.	.
ENSG00000160961	51	3.67841	111	7.9037	0.465403	-1.10345	2.71512e-06	2.55488e-05	down	yes	ZNF333	protein_coding	chr19:14689801-14733746:+	gi|20336724|ref|NP_115809.1|	3589	0	zinc finger protein 333 isoform 1 [Homo sapiens]	gi|20198363|gb|AF372702.1|	4657	0	Homo sapiens zinc finger protein 333 (ZNF333) mRNA, complete cds	Q96JL9	1387	0	Zinc finger protein 333	.	.	.	.	pfam13900	GVQW	Putative binding domain. This short domain is often found nested inside other longer domains. The function is not known, but the domain carries a highly conserved GVQW motif. The members are rich in proline and cysteine. This may be a binding domain.	GO:0006351|transcription, DNA-templated;	GO:0005634|nucleus;	GO:0003677|DNA binding;GO:0046872|metal ion binding;GO:0000981|RNA polymerase II transcription factor activity, sequence-specific DNA binding;	K09228	KRAB; KRAB domain-containing zinc finger protein
ENSG00000244128	34	2.45227	74	5.26913	0.465403	-1.10345	0.000127933	0.000857303	down	yes	LINC01322	lincRNA	chr3:165206960-165655423:+	gi|119599001|gb|EAW78595.1|	241	2e-22	hCG1811555 [Homo sapiens]	gi|551851317|tpe|HG496275.1|	1075	0	TPA: Homo sapiens long non-coding RNA OTTHUMT00000350253.1 (RP11-85M11.2 gene), lincRNA	.	.	.	.	.	.	.	.	pfam13900	GVQW	Putative binding domain. This short domain is often found nested inside other longer domains. The function is not known, but the domain carries a highly conserved GVQW motif. The members are rich in proline and cysteine. This may be a binding domain.	.	.	.	.	.
ENSG00000237517	17	1.22614	37	2.63457	0.465403	-1.10345	0.00675876	0.0280539	down	yes	DGCR5	transcribed_unprocessed_pseudogene	chr22:18970514-18994628:+	gi|119623474|gb|EAX03069.1|	828	2e-97	hCG17241, isoform CRA_c [Homo sapiens]	gi|551892312|tpe|HG511987.1|	5492	0	TPA: Homo sapiens long non-coding RNA OTTHUMT00000314912.1 (DGCR5 gene), antisense	Q9NYQ6	94.4	1e-17	Cadherin EGF LAG seven-pass G-type receptor 1	.	.	.	.	pfam13900	GVQW	Putative binding domain. This short domain is often found nested inside other longer domains. The function is not known, but the domain carries a highly conserved GVQW motif. The members are rich in proline and cysteine. This may be a binding domain.	GO:0009952|anterior/posterior pattern specification;GO:0045176|apical protein localization;GO:0007417|central nervous system development;GO:0048105|establishment of body hair planar orientation;GO:0001736|establishment of planar polarity;GO:0042249|establishment of planar polarity of embryonic epithelium;GO:0007186|G-protein coupled receptor signaling pathway;GO:0001942|hair follicle development;…	GO:0016021|integral component of membrane;GO:0005887|integral component of plasma membrane;GO:0005654|nucleoplasm;GO:0005886|plasma membrane;	GO:0005509|calcium ion binding;GO:0004930|G-protein coupled receptor activity;GO:0046983|protein dimerization activity;GO:0004888|transmembrane signaling receptor activity;	K04600	CELSR1; cadherin EGF LAG seven-pass G-type receptor 1
ENSG00000276916	17	1.22614	37	2.63457	0.465403	-1.10345	0.00675876	0.0280539	down	yes	AL442125.2	sense_intronic	chr13:113511747-113514473:+	.	.	.	.	gi|666670557|tpe|LK938570.1|	418	0	TPA: Homo sapiens long non-coding RNA OTTHUMT00000475153.1 (RP11-230F18.6 gene), sense_intronic	.	.	.	.	.	.	.	.	pfam03038	Herpes_UL95	UL95 family. Members of this family, found in several herpesviruses, include EBV BGLF3 and other UL95 proteins (e.g. HCMV UL95, HVS-1 34, HSV6 U67). Their function is unknown.	.	.	.	.	.
ENSG00000011347	214	15.4349	465	33.1101	0.466169	-1.10108	9.22284e-22	4.43458e-20	down	yes	SYT7	protein_coding	chr11:61515313-61581148:-	gi|38570146|ref|NP_004191.2|	2074	0	synaptotagmin-7 isoform 2 [Homo sapiens]	gi|354983505|ref|NM_004200.3|	4578	0	Homo sapiens synaptotagmin 7 (SYT7), transcript variant 2, mRNA	O43581	803	0	Synaptotagmin-7	YOR086c	64.3	3e-09	COG5038	pfam00168	C2	C2 domain.	GO:0048791|calcium ion-dependent exocytosis of neurotransmitter;GO:0006909|phagocytosis;GO:0090385|phagosome-lysosome fusion;GO:0001778|plasma membrane repair;GO:0045956|positive regulation of calcium ion-dependent exocytosis;GO:0046850|regulation of bone remodeling;GO:0017158|regulation of calcium ion-dependent exocytosis;GO:0014059|regulation of dopamine secretion;GO:0070092|regulation of gluca…	GO:0043679|axon terminus;GO:0030054|cell junction;GO:0005829|cytosol;GO:0030425|dendrite;GO:0031045|dense core granule;GO:0032009|early phagosome;GO:0070062|extracellular exosome;GO:0016021|integral component of membrane;GO:0005765|lysosomal membrane;GO:0005764|lysosome;GO:0043025|neuronal cell body;GO:0005778|peroxisomal membrane;GO:0005777|peroxisome;GO:0030670|phagocytic vesicle membrane;GO:00…	GO:0005509|calcium ion binding;GO:0005544|calcium-dependent phospholipid binding;GO:0005516|calmodulin binding;GO:0030276|clathrin binding;GO:0005546|phosphatidylinositol-4,5-bisphosphate binding;GO:0001786|phosphatidylserine binding;GO:0019905|syntaxin binding;	.	.
ENSG00000129566	454	32.745	982	69.9228	0.468303	-1.09449	1.07551e-43	1.24345e-41	down	yes	TEP1	protein_coding	chr14:20365667-20413429:-	gi|21536371|ref|NP_009041.2|	13369	0	telomerase protein component 1 isoform 1 [Homo sapiens]	gi|225735570|ref|NM_007110.4|	10694	0	Homo sapiens telomerase associated protein 1 (TEP1), transcript variant 1, mRNA	Q99973	5150	0	Telomerase protein component 1	.	.	.	.	pfam05731	TROVE	TROVE domain. This presumed domain is found in TEP1 and Ro60 proteins, that are RNA-binding components of Telomerase, Ro and Vault RNPs. This domain has been named TROVE, (after Telomerase, Ro and Vault). This domain is probably RNA-binding.	GO:0008380|RNA splicing;GO:0000722|telomere maintenance via recombination;	GO:0071013|catalytic step 2 spliceosome;GO:0000781|chromosome, telomeric region;GO:0005737|cytoplasm;GO:0016363|nuclear matrix;GO:0071011|precatalytic spliceosome;GO:0005697|telomerase holoenzyme complex;GO:0005682|U5 snRNP;	GO:0005524|ATP binding;GO:0019899|enzyme binding;GO:0002039|p53 binding;GO:0003723|RNA binding;GO:0003720|telomerase activity;GO:0070034|telomeric RNA binding;	K11127	TEP1; telomerase protein component 1
ENSG00000233270	25	1.80314	54	3.84504	0.468952	-1.09249	0.00117141	0.00618283	down	yes	SNRPEP4	processed_pseudogene	chr19:5576660-5576938:-	gi|119589572|gb|EAW69166.1|	409	1e-49	hCG23490, isoform CRA_a [Homo sapiens]	gi|615276394|ref|NG_023307.2|	279	6e-143	Homo sapiens small nuclear ribonucleoprotein polypeptide E pseudogene 4 (SNRPEP4) on chromosome 19	A1XQR9	158	9e-50	Small nuclear ribonucleoprotein E	SPBC11G11.06c	88.6	6e-23	COG1958	pfam01423	LSM	LSM domain. The LSM domain contains Sm proteins as well as other related LSM (Like Sm) proteins. The U1, U2, U4/U6, and U5 small nuclear ribonucleoprotein particles (snRNPs) involved in pre-mRNA splicing contain seven Sm proteins (B/B', D1, D2, D3, E, F and G) in common, which assemble around the Sm site present in four of the major spliceosomal small nuclear RNAs. The U6 snRNP binds to the LSM (…	GO:0042633|hair cycle;GO:0000387|spliceosomal snRNP assembly;	GO:0005829|cytosol;GO:0034709|methylosome;GO:0005634|nucleus;GO:0034715|pICln-Sm protein complex;GO:0071011|precatalytic spliceosome;GO:0034719|SMN-Sm protein complex;GO:0005685|U1 snRNP;GO:0005686|U2 snRNP;GO:0005687|U4 snRNP;GO:0046540|U4/U6 x U5 tri-snRNP complex;GO:0005682|U5 snRNP;GO:0005683|U7 snRNP;	GO:0003723|RNA binding;	K11097	SNRPE, SME; small nuclear ribonucleoprotein E
ENSG00000260643	19	1.37039	41	2.91938	0.46941	-1.09108	0.00472441	0.0207658	down	yes	AC092718.3	protein_coding	chr16:81053587-81096296:-	gi|154937334|ref|NP_689550.2|	2011	0	uncharacterized protein C16orf46 isoform 2 [Homo sapiens]	gi|931598519|ref|XM_014341878.1|	1838	0	PREDICTED: Pan paniscus chromosome 16 open reading frame, human C16orf46 (C16H16orf46), transcript variant X2, mRNA	Q6P387	779	0	Uncharacterized protein C16orf46	TM0212	105	3e-25	COG0509	pfam15032	DUF4529	Protein of unknown function (DUF4529). This family of proteins is functionally uncharacterized. This family of proteins is found in eukaryotes. The proteins contain a conserved VLPPLK sequence motif.	.	GO:0005829|cytosol;GO:0005654|nucleoplasm;GO:0005634|nucleus;	.	.	.
ENSG00000165169	623	44.9343	1341	95.4852	0.470589	-1.08746	2.01157e-58	3.47873e-56	down	yes	DYNLT3	protein_coding	chrX:37836757-37847637:-	gi|655875411|ref|XP_002719877.2|	653	3e-77	PREDICTED: dynein light chain Tctex-type 3 [Oryctolagus cuniculus]	gi|211938425|ref|NM_006520.2|	2216	0	Homo sapiens dynein light chain Tctex-type 3 (DYNLT3), mRNA	Q5NVF5	243	2e-74	Dynein light chain Tctex-type 3	.	.	.	.	pfam03645	Tctex-1	Tctex-1 family. Tctex-1 is a dynein light chain. It has been shown that Tctex-1 can bind to the cytoplasmic tail of rhodopsin. C-terminal rhodopsin mutations responsible for retinitis pigmentosa inhibit this interaction.	GO:0007049|cell cycle;GO:0051301|cell division;GO:0007346|regulation of mitotic cell cycle;	GO:0000777|condensed chromosome kinetochore;GO:0005737|cytoplasm;GO:0005868|cytoplasmic dynein complex;GO:0005874|microtubule;GO:0005634|nucleus;	GO:0042802|identical protein binding;GO:0003774|motor activity;	K10420	DYNLT; dynein light chain Tctex-type 1
ENSG00000153130	294	21.2049	632	45.0012	0.471208	-1.08556	2.26732e-28	1.51003e-26	down	yes	SCOC	protein_coding	chr4:140257286-140385726:+	gi|226528280|ref|NP_001146956.1|	823	8e-98	short coiled-coil protein isoform 1 [Homo sapiens]	gi|17861069|gb|AC093671.3|	4767	0	Homo sapiens BAC clone RP11-542P2 from 4, complete sequence	Q9UIL1	321	3e-99	Short coiled-coil protein	.	.	.	.	pfam10224	DUF2205	Predicted coiled-coil protein (DUF2205). This entry represent a highly conserved 100 residue region which is likely to be a coiled-coil structure. The exact function is unknown.	GO:0016239|positive regulation of macroautophagy;GO:0061635|regulation of protein complex stability;	GO:0005829|cytosol;GO:0005794|Golgi apparatus;GO:0000139|Golgi membrane;GO:0005654|nucleoplasm;	.	.	.
ENSG00000231607	21	1.51464	45	3.2042	0.472704	-1.08099	0.00330742	0.0153057	down	yes	DLEU2	antisense	chr13:49982552-50125720:-	gi|332841322|ref|XP_001150529.2|	837	3e-101	PREDICTED: uncharacterized protein LOC745092 isoform X2 [Pan troglodytes]	gi|39777539|gb|AY455757.1|	3068	0	Homo sapiens candidate tumor suppressor (DLEU2) RNA, antisense sequence	.	.	.	.	.	.	.	.	pfam13900	GVQW	Putative binding domain. This short domain is often found nested inside other longer domains. The function is not known, but the domain carries a highly conserved GVQW motif. The members are rich in proline and cysteine. This may be a binding domain.	.	.	.	.	.
ENSG00000169193	57	4.11116	122	8.68695	0.473257	-1.0793	1.35991e-06	1.36384e-05	down	yes	CCDC126	protein_coding	chr7:23597379-23644708:+	gi|471379427|ref|XP_004377511.1|	632	2e-73	PREDICTED: coiled-coil domain-containing protein 126 [Trichechus manatus latirostris]	gi|93277090|ref|NM_138771.3|	2473	0	Homo sapiens coiled-coil domain containing 126 (CCDC126), mRNA	Q96EE4	245	1e-74	Coiled-coil domain-containing protein 126	.	.	.	.	pfam15027	DUF4525	Domain of unknown function (DUF4525). This domain is found in eukaryotes. It is often found at the N-terminus of glycosyltransferase family 18 enzymes (pfam15024). It is also found in coiled-coil domain-containing protein 126.	GO:0006487|protein N-linked glycosylation;	GO:0005576|extracellular region;GO:0005794|Golgi apparatus;GO:0016020|membrane;	GO:0030144|alpha-1,6-mannosylglycoprotein 6-beta-N-acetylglucosaminyltransferase activity;	.	.
ENSG00000198930	23	1.65889	49	3.48902	0.47546	-1.0726	0.00231876	0.0112677	down	yes	CSAG1	protein_coding	chrX:152727484-152733735:-	gi|119619842|gb|EAW99436.1|	449	7e-52	chondrosarcoma associated gene 1, isoform CRA_c [Homo sapiens]	gi|14279427|gb|AF268419.1|	1028	0	Homo sapiens chondrosarcoma CSAG1c mRNA sequence	Q9Y5P2	135	3e-37	Chondrosarcoma-associated gene 2/3 protein	.	.	.	.	pfam15231	VCX_VCY	Variable charge X/Y family. The variable charge X/Y (VCX/VCY) family of proteins has members on the Human X and Y chromosomes, is expressed in male germ calls and may play a role in spermatogenesis or in sex ratio distortion.	GO:0042493|response to drug;	.	.	.	.
ENSG00000261324	23	1.65889	49	3.48902	0.47546	-1.0726	0.00231876	0.0112677	down	yes	AC010168.2	sense_overlapping	chr12:14762504-14767931:-	gi|2072951|gb|AAC51263.1|	245	4e-30	putative p150 [Homo sapiens]	gi|551872537|tpe|HG504546.1|	5428	0	TPA: Homo sapiens long non-coding RNA OTTHUMT00000421264.2 (RP11-174G6.5 gene), sense_overlapping	O00370	95.1	9e-31	LINE-1 retrotransposable element ORF2 protein	.	.	.	.	pfam13900	GVQW	Putative binding domain. This short domain is often found nested inside other longer domains. The function is not known, but the domain carries a highly conserved GVQW motif. The members are rich in proline and cysteine. This may be a binding domain.	GO:0006310|DNA recombination;GO:0090305|nucleic acid phosphodiester bond hydrolysis;GO:0032199|reverse transcription involved in RNA-mediated transposition;GO:0032197|transposition, RNA-mediated;	.	GO:0046872|metal ion binding;GO:0003964|RNA-directed DNA polymerase activity;GO:0009036|Type II site-specific deoxyribonuclease activity;	.	.
ENSG00000139974	40	2.88503	85	6.05238	0.476676	-1.06892	6.31695e-05	0.000451228	down	yes	SLC38A6	protein_coding	chr14:60981114-61083733:+	gi|578825522|ref|XP_006720110.1|	1420	0	PREDICTED: probable sodium-coupled neutral amino acid transporter 6 isoform X2 [Homo sapiens]	gi|29791441|gb|BC050349.1|	2765	0	Homo sapiens solute carrier family 38, member 6, mRNA (cDNA clone IMAGE:5264076), with apparent retained intron	Q8IZM9	551	0	Probable sodium-coupled neutral amino acid transporter 6	SPBC1685.07c	52.4	4e-06	COG0814	pfam01490	Aa_trans	Transmembrane amino acid transporter protein. This transmembrane region is found in many amino acid transporters including UNC-47 and MTR. UNC-47 encodes a vesicular amino butyric acid (GABA) transporter, (VGAT). UNC-47 is predicted to have 10 transmembrane domains. MTR is a N system amino acid transporter system protein involved in methyltryptophan resistance. Other members of this family includ…	GO:0003333|amino acid transmembrane transport;GO:0006814|sodium ion transport;	GO:0005887|integral component of plasma membrane;GO:0005886|plasma membrane;	GO:0015171|amino acid transmembrane transporter activity;	K14993	SLC38A6, SNAT6; solute carrier family 38 (sodium-coupled neutral amino acid transporter), member 6
ENSG00000277511	25	1.80314	53	3.77384	0.4778	-1.06552	0.00162782	0.00828582	down	yes	AC116407.2	lincRNA	chr17:32127595-32128454:+	.	.	.	.	gi|666671795|tpe|LK938081.1|	860	0	TPA: Homo sapiens long non-coding RNA OTTHUMT00000473513.1 (CTD-2095E4.5 gene), lincRNA	.	.	.	.	.	.	.	.	pfam15455	Pro-rich_19	Proline-rich 19. This family includes proline-rich protein 19.	.	.	.	.	.
ENSG00000065618	38	2.74077	80	5.69636	0.481145	-1.05546	0.000122401	0.000824797	down	yes	COL17A1	protein_coding	chr10:104031286-104085957:-	gi|179517|gb|AAA35605.1|	2784	0	autoantigen, partial [Homo sapiens]	gi|119829186|ref|NM_000494.3|	5610	0	Homo sapiens collagen type XVII alpha 1 (COL17A1), mRNA	Q9UMD9	1001	0	Collagen alpha-1(XVII) chain	.	.	.	.	pfam09770	PAT1	Topoisomerase II-associated protein PAT1. Members of this family are necessary for accurate chromosome transmission during cell division.	GO:0007160|cell-matrix adhesion;GO:0008544|epidermis development;GO:0031581|hemidesmosome assembly;GO:0050776|regulation of immune response;	GO:0005604|basement membrane;GO:0005911|cell-cell junction;GO:0005581|collagen trimer;GO:0005788|endoplasmic reticulum lumen;GO:0005576|extracellular region;GO:0030056|hemidesmosome;GO:0005887|integral component of plasma membrane;GO:0005886|plasma membrane;	.	K07603	COL17A, BP180; collagen, type XVII, alpha
ENSG00000123342	72	5.19305	151	10.7519	0.48299	-1.04994	1.48182e-07	1.74555e-06	down	yes	MMP19	protein_coding	chr12:55835433-55842966:-	gi|4096734|gb|AAC99995.1|	724	4e-83	matrix metalloproteinase RASI-1 [Homo sapiens]	gi|22539636|gb|BC030206.1|	3830	0	Homo sapiens matrix metallopeptidase 19, mRNA (cDNA clone IMAGE:5209132), with apparent retained intron	Q99542	209	5e-56	Matrix metalloproteinase-19	.	.	.	.	pfam00413	Peptidase_M10	Matrixin. The members of this family are enzymes that cleave peptides. These proteases require zinc for catalysis.	GO:0001525|angiogenesis;GO:0030154|cell differentiation;GO:0030574|collagen catabolic process;GO:0022617|extracellular matrix disassembly;GO:0001554|luteolysis;GO:0001541|ovarian follicle development;GO:0001542|ovulation from ovarian follicle;GO:0006508|proteolysis;GO:0051591|response to cAMP;GO:0009725|response to hormone;	GO:0031012|extracellular matrix;GO:0005576|extracellular region;	GO:0004222|metalloendopeptidase activity;GO:0004252|serine-type endopeptidase activity;GO:0008270|zinc ion binding;	K07998	MMP19, MMP18; matrix metalloproteinase-19 (RASI) [EC:3.4.24.-]
ENSG00000137965	225	16.2283	469	33.3949	0.48595	-1.04112	3.67147e-20	1.61791e-18	down	yes	IFI44	protein_coding	chr1:78649796-78664078:+	gi|166706911|ref|NP_006408.3|	2368	0	interferon-induced protein 44 [Homo sapiens]	gi|166706910|ref|NM_006417.4|	1687	0	Homo sapiens interferon induced protein 44 (IFI44), mRNA	Q8TCB0	916	0	Interferon-induced protein 44	.	.	.	.	pfam07534	TLD	TLD. This domain is predicted to be an enzyme and is often found associated with pfam01476. It's structure consists of a beta-sandwich surrounded by two helices and two one-turn helices.	GO:0009615|response to virus;	GO:0005737|cytoplasm;	.	.	.
ENSG00000112499	48	3.46203	100	7.12045	0.48621	-1.04035	2.19281e-05	0.000172437	down	yes	SLC22A2	protein_coding	chr6:160171061-160277638:-	gi|302148518|ref|NP_003049.2|	1664	0	solute carrier family 22 member 2 [Homo sapiens]	gi|15021877|dbj|AB066538.1|	2938	0	Macaca fascicularis brain cDNA clone:QmoA-12360, similar to human solute carrier family 22 member 2 isoform a (SLC22A2), mRNA, NM_003058	O15244	645	0	Solute carrier family 22 member 2	.	.	.	.	pfam00083	Sugar_tr	Sugar (and other) transporter.	GO:0007589|body fluid secretion;GO:0015872|dopamine transport;GO:0006855|drug transmembrane transport;GO:0042136|neurotransmitter biosynthetic process;GO:0007269|neurotransmitter secretion;GO:0006836|neurotransmitter transport;GO:0015874|norepinephrine transport;GO:0015695|organic cation transport;	GO:0070062|extracellular exosome;GO:0005887|integral component of plasma membrane;GO:0016020|membrane;GO:0005886|plasma membrane;GO:0098793|presynapse;	GO:0005277|acetylcholine transmembrane transporter activity;GO:0005329|dopamine transmembrane transporter activity;GO:0005326|neurotransmitter transporter activity;GO:0005333|norepinephrine transmembrane transporter activity;GO:0008514|organic anion transmembrane transporter activity;GO:0015101|organic cation transmembrane transporter activity;GO:0015651|quaternary ammonium group transmembrane tr…	K08199	SLC22A2, OCT2; MFS transporter, OCT family, solute carrier family 22 (organic cation transporter), member 2
ENSG00000196470	67	4.83242	139	9.89742	0.48825	-1.03431	6.35494e-07	6.67929e-06	down	yes	SIAH1	protein_coding	chr16:48356364-48448402:-	gi|585197591|ref|XP_006749842.1|	1612	0	PREDICTED: E3 ubiquitin-protein ligase SIAH1-like [Leptonychotes weddellii]	gi|342307049|ref|NG_029599.1|	3352	0	Homo sapiens siah E3 ubiquitin protein ligase 1 (SIAH1), RefSeqGene on chromosome 16	Q8IUQ4	591	0	E3 ubiquitin-protein ligase SIAH1	.	.	.	.	pfam03145	Sina	Seven in absentia protein family. The seven in absentia (sina) gene was first identified in Drosophila. The Drosophila Sina protein is essential for the determination of the R7 pathway in photoreceptor cell development: the loss of functional Sina results in the transformation of the R7 precursor cell to a non- neuronal cell type. The Sina protein contains an N-terminal RING finger domain pfam000…	GO:0009653|anatomical structure morphogenesis;GO:0006915|apoptotic process;GO:0007411|axon guidance;GO:0007049|cell cycle;GO:0044267|cellular protein metabolic process;GO:0007399|nervous system development;GO:0051402|neuron apoptotic process;GO:0043065|positive regulation of apoptotic process;GO:2001244|positive regulation of intrinsic apoptotic signaling pathway;GO:0043161|proteasome-mediated ub…	GO:0030877|beta-catenin destruction complex;GO:0005737|cytoplasm;GO:0005829|cytosol;GO:0005769|early endosome;GO:0005634|nucleus;GO:0005886|plasma membrane;	GO:0042802|identical protein binding;GO:0008022|protein C-terminus binding;GO:0061630|ubiquitin protein ligase activity;GO:0004842|ubiquitin-protein transferase activity;GO:0008270|zinc ion binding;	K04506	SIAH1; E3 ubiquitin-protein ligase SIAH1 [EC:2.3.2.27]
ENSG00000214140	42	3.02928	87	6.19479	0.489004	-1.03208	8.38978e-05	0.000584879	down	yes	PRCD	protein_coding	chr17:76527586-76553578:+	gi|119609818|gb|EAW89412.1|	310	8e-30	hCG1821181, isoform CRA_d [Homo sapiens]	gi|34531770|dbj|AK125617.1|	3348	0	Homo sapiens cDNA FLJ43629 fis, clone SPLEN2029727	Q00LT1	59.3	5e-09	Progressive rod-cone degeneration protein	.	.	.	.	pfam15201	Rod_cone_degen	Progressive rod-cone degeneration. This family of proteins is involved in vision.	GO:0050896|response to stimulus;GO:0007601|visual perception;	GO:0005737|cytoplasm;GO:0005783|endoplasmic reticulum;GO:0005576|extracellular region;GO:0005794|Golgi apparatus;GO:0001750|photoreceptor outer segment;	.	.	.
ENSG00000261211	28	2.01952	58	4.12986	0.489004	-1.03208	0.00132152	0.00689728	down	yes	AL031123.2	lincRNA	chr6:6680309-6683633:-	gi|355756662|gb|EHH60270.1|	390	2e-40	hypothetical protein EGM_11598, partial [Macaca fascicularis]	gi|551858564|tpe|HG498958.1|	3325	0	TPA: Homo sapiens long non-coding RNA OTTHUMT00000431245.1 (RP1-80N2.3 gene), lincRNA	.	.	.	.	.	.	.	.	pfam13900	GVQW	Putative binding domain. This short domain is often found nested inside other longer domains. The function is not known, but the domain carries a highly conserved GVQW motif. The members are rich in proline and cysteine. This may be a binding domain.	.	.	.	.	.
ENSG00000169359	72	5.19305	149	10.6095	0.489473	-1.0307	2.72753e-07	3.06558e-06	down	yes	SLC33A1	protein_coding	chr3:155821024-155854456:-	gi|4757708|ref|NP_004724.1|	2699	0	acetyl-coenzyme A transporter 1 [Homo sapiens]	gi|27452894|gb|AC104472.14|	7356	0	Homo sapiens 3 BAC RP11-674E16 (Roswell Park Cancer Institute Human BAC Library) complete sequence	O00400	1041	0	Acetyl-coenzyme A transporter 1	.	.	.	.	pfam13000	Acatn	Acetyl-coenzyme A transporter 1. The mouse Acatn is a 61 kDa hydrophobic protein with six to 10 transmembrane domains. It appears to promote 9-O-acetylation in gangliosides.	GO:0030509|BMP signaling pathway;GO:0060395|SMAD protein signal transduction;GO:0055085|transmembrane transport;	GO:0005789|endoplasmic reticulum membrane;GO:0000139|Golgi membrane;GO:0005887|integral component of plasma membrane;GO:0016020|membrane;	GO:0008521|acetyl-CoA transporter activity;GO:0015295|solute:proton symporter activity;	K03372	ACATN, SLC33A1; MFS transporter, PAT family, solute carrier family 33 (acetyl-CoA transportor), member 1 [EC:2.3.1.-]
ENSG00000113763	19	1.37039	39	2.77697	0.493482	-1.01893	0.00917027	0.0361391	down	yes	UNC5A	protein_coding	chr5:176810477-176880898:+	gi|578811264|ref|XP_006714991.1|	4490	0	PREDICTED: netrin receptor UNC5A isoform X3 [Homo sapiens]	gi|578811263|ref|XM_006714928.1|	3878	0	PREDICTED: Homo sapiens unc-5 homolog A (C. elegans) (UNC5A), transcript variant X3, mRNA	Q8K1S4	1697	0	Netrin receptor UNC5A	.	.	.	.	pfam00791	ZU5	ZU5 domain. Domain present in ZO-1 and Unc5-like netrin receptors Domain of unknown function.	GO:0033564|anterior/posterior axon guidance;GO:0006915|apoptotic process;GO:0007411|axon guidance;GO:0038007|netrin-activated signaling pathway;GO:0031175|neuron projection development;	GO:0005829|cytosol;GO:0016021|integral component of membrane;GO:0031226|intrinsic component of plasma membrane;GO:0045121|membrane raft;GO:0032589|neuron projection membrane;GO:0032809|neuronal cell body membrane;GO:0005886|plasma membrane;	GO:0005042|netrin receptor activity;	K07521	UNC5; netrin receptor unc-5
ENSG00000108733	20	1.44251	41	2.91938	0.494116	-1.01708	0.00763908	0.0311487	down	yes	PEX12	protein_coding	chr17:35574795-35578863:-	gi|795347101|ref|XP_011745630.1|	1979	0	PREDICTED: LOW QUALITY PROTEIN: peroxisome assembly protein 12 [Macaca nemestrina]	gi|196114960|ref|NM_000286.2|	2682	0	Homo sapiens peroxisomal biogenesis factor 12 (PEX12), mRNA	O00623	692	0	Peroxisome assembly protein 12	.	.	.	.	pfam04757	Pex2_Pex12	Pex2 / Pex12 amino terminal region. This region is found at the N terminal of a number of known and predicted peroxins including Pex2, Pex10 and Pex12. This conserved region is usually associated with a C terminal ring finger (pfam00097) domain.	GO:0007031|peroxisome organization;GO:0016558|protein import into peroxisome matrix;GO:0006513|protein monoubiquitination;GO:0006625|protein targeting to peroxisome;GO:0016567|protein ubiquitination;	GO:0005779|integral component of peroxisomal membrane;GO:1990429|peroxisomal importomer complex;GO:0005778|peroxisomal membrane;GO:0005777|peroxisome;	GO:0008022|protein C-terminus binding;GO:0004842|ubiquitin-protein transferase activity;GO:0008270|zinc ion binding;	K13345	PEX12, PAF3; peroxin-12
ENSG00000232298	21	1.51464	43	3.06179	0.49469	-1.0154	0.00636814	0.0266258	down	yes	AL138902.1	antisense	chr1:24307556-24321901:-	gi|119615525|gb|EAW95119.1|	400	3e-45	hCG2045610 [Homo sapiens]	gi|551895673|tpe|HG491785.1|	856	0	TPA: Homo sapiens long non-coding RNA OTTHUMT00000008410.1 (RP11-10N16.3 gene), antisense	.	.	.	.	.	.	.	.	pfam13296	T6SS_Vgr	Putative type VI secretion system Rhs element Vgr. This is a family of putative type VI secretion system Rhs element Vgr proteins from Proteobacteria.	.	.	.	.	.
ENSG00000221886	65	4.68817	133	9.4702	0.495044	-1.01437	1.63432e-06	1.61388e-05	down	yes	ZBED8	protein_coding	chr5:160393148-160400097:-	gi|28916698|ref|NP_071373.2|	3142	0	protein ZBED8 [Homo sapiens]	gi|735997405|ref|NM_022090.4|	2851	0	Homo sapiens zinc finger BED-type containing 8 (ZBED8), transcript variant 2, mRNA	Q8IZ13	1214	0	Protein ZBED8	.	.	.	.	pfam13716	CRAL_TRIO_2	Divergent CRAL/TRIO domain. This family includes divergent members of the CRAL-TRIO domain family. This family includes ECM25 that contains a divergent CRAL-TRIO domain identified by Gallego and colleagues.	.	GO:0005737|cytoplasm;GO:0005654|nucleoplasm;	GO:0003677|DNA binding;GO:0000981|RNA polymerase II transcription factor activity, sequence-specific DNA binding;	.	.
ENSG00000185088	372	26.8307	760	54.1154	0.495806	-1.01215	2.65305e-30	1.92926e-28	down	yes	RPS27L	protein_coding	chr15:63125872-63158021:-	gi|914896367|ref|XP_005316714.2|	477	2e-49	PREDICTED: 40S ribosomal protein S27-like [Ictidomys tridecemlineatus]	gi|28201747|gb|AC087612.6|	5813	0	Homo sapiens chromosome 15, clone RP11-69G7, complete sequence	Q3T0B7	151	2e-40	40S ribosomal protein S27-like	SPBC1685.10	116	8e-29	COG2051	pfam13900	GVQW	Putative binding domain. This short domain is often found nested inside other longer domains. The function is not known, but the domain carries a highly conserved GVQW motif. The members are rich in proline and cysteine. This may be a binding domain.	GO:0000028|ribosomal small subunit assembly;GO:0006412|translation;	GO:0022627|cytosolic small ribosomal subunit;	GO:0046872|metal ion binding;GO:0003735|structural constituent of ribosome;	K02978	RP-S27e, RPS27; small subunit ribosomal protein S27e
ENSG00000145040	87	6.27493	44	3.133	2.00285	1.00206	0.000111896	0.000758982	up	yes	UCN2	protein_coding	chr3:48561727-48563773:-	gi|955483478|ref|XP_014647219.1|	320	4e-28	PREDICTED: collagen alpha-1(VII) chain isoform X2 [Ceratotherium simum simum]	gi|63053518|ref|NM_033199.3|	1476	0	Homo sapiens urocortin 2 (UCN2), mRNA	Q96RP3	97.1	2e-22	Urocortin-2	.	.	.	.	pfam11613	UCN2	Agonist of corticotropin releasing factor R2, Urocortin-2. This family of proteins represents urocortin 2, a member of the corticoliberin family which is a selective agnonist of corticotropin releasing factor 2. The backbone of the protein is mainly alpha-helical but it contains a helix-loop-helix motif.	GO:0007189|adenylate cyclase-activating G-protein coupled receptor signaling pathway;GO:0031669|cellular response to nutrient levels;GO:0007586|digestion;GO:0009755|hormone-mediated signaling pathway;GO:0006950|response to stress;	GO:0005576|extracellular region;GO:0005615|extracellular space;GO:0005622|intracellular;	GO:0051431|corticotropin-releasing hormone receptor 2 binding;GO:0051429|corticotropin-releasing hormone receptor binding;GO:0001664|G-protein coupled receptor binding;GO:0005179|hormone activity;GO:0042562|hormone binding;	K05257	UCN2_3; urocortin 2/3
ENSG00000083097	93	6.70769	47	3.34661	2.00432	1.00311	6.39576e-05	0.000456541	up	yes	DOP1A	protein_coding	chr6:83067666-83171350:+	gi|34577118|ref|NP_055833.2|	12522	0	protein dopey-1 isoform a [Homo sapiens]	gi|426353832|ref|XM_004044336.1|	8122	0	PREDICTED: Gorilla gorilla gorilla dopey family member 1 (DOPEY1), mRNA	Q5JWR5	4824	0	Protein dopey-1	SPAPB21F2.02	198	9e-50	COG5221	pfam04118	Dopey_N	Dopey, N-terminal. DopA is the founding member of the Dopey family and is required for correct cell morphology and spatiotemporal organisation of multicellular structures in the filamentous fungus Aspergillus nidulans. DopA homologues are found in mammals. S. cerevisiae DOP1 is essential for viability and, affects cellular morphogenesis.	GO:0006895|Golgi to endosome transport;GO:0015031|protein transport;	GO:0005829|cytosol;GO:0005768|endosome;GO:0005802|trans-Golgi network;	.	.	.
ENSG00000162078	127	9.15996	64	4.55709	2.01005	1.00723	2.76575e-06	2.59942e-05	up	yes	ZG16B	protein_coding	chr16:2830169-2839585:+	gi|94536866|ref|NP_660295.2|	389	1e-40	zymogen granule protein 16 homolog B precursor [Homo sapiens]	gi|212276365|gb|AC217628.3|	1212	0	Homo sapiens FOSMID clone ABC11-49443800C5 from chromosome 16, complete sequence	Q96DA0	154	5e-42	Zymogen granule protein 16 homolog B	.	.	.	.	pfam11162	DUF2946	Protein of unknown function (DUF2946). This family of proteins has no known function.	GO:0001895|retina homeostasis;	GO:0070062|extracellular exosome;GO:0005615|extracellular space;	GO:0030246|carbohydrate binding;	.	.
ENSG00000054654	926	66.7883	466	33.1813	2.01283	1.00923	7.79477e-37	7.56657e-35	up	yes	SYNE2	protein_coding	chr14:63852983-64226433:+	gi|118918407|ref|NP_878918.2|	34754	0	nesprin-2 isoform 5 [Homo sapiens]	gi|118918406|ref|NM_182914.2|	21842	0	Homo sapiens spectrin repeat containing, nuclear envelope 2 (SYNE2), transcript variant 5, mRNA	Q8WXH0	13310	0	Nesprin-2	ECU09g0290	146	1e-34	COG5069	pfam00307	CH	Calponin homology (CH) domain. The CH domain is found in both cytoskeletal proteins and signal transduction proteins. The CH domain is involved in actin binding in some members of the family. However in calponins there is evidence that the CH domain is not involved in its actin binding activity. Most member proteins have from two to four copies of the CH domain, however some proteins such as calp…	GO:0051642|centrosome localization;GO:0090286|cytoskeletal anchoring at nuclear membrane;GO:0007163|establishment or maintenance of cell polarity;GO:0010761|fibroblast migration;GO:0006998|nuclear envelope organization;GO:0007097|nuclear migration;GO:0031022|nuclear migration along microfilament;GO:0021817|nucleokinesis involved in cell motility in cerebral cortex radial glia guided migration;GO:…	GO:0016235|aggresome;GO:0005737|cytoplasm;GO:0070062|extracellular exosome;GO:0031527|filopodium membrane;GO:0005925|focal adhesion;GO:0016021|integral component of membrane;GO:0045111|intermediate filament cytoskeleton;GO:0031258|lamellipodium membrane;GO:0034993|LINC complex;GO:0005739|mitochondrion;GO:0005635|nuclear envelope;GO:0031981|nuclear lumen;GO:0031965|nuclear membrane;GO:0005640|nucl…	GO:0003779|actin binding;GO:0051015|actin filament binding;	K19346	SYNE2; nesprin-2
ENSG00000118412	638	46.0162	320	22.7854	2.01954	1.01403	4.33486e-26	2.62379e-24	up	yes	CASP8AP2	protein_coding	chr6:89829894-89874436:+	gi|6912288|ref|NP_036247.1|	9853	0	CASP8-associated protein 2 [Homo sapiens]	gi|212549780|ref|NM_012115.3|	6088	0	Homo sapiens caspase 8 associated protein 2 (CASP8AP2), transcript variant 1, mRNA	Q9UKL3	3765	0	CASP8-associated protein 2	.	.	.	.	pfam09730	BicD	Microtubule-associated protein Bicaudal-D. BicD proteins consist of three coiled-coiled domains and are involved in dynein-mediated minus end-directed transport from the Golgi apparatus to the endoplasmic reticulum (ER). For full functioning they bind with GSK-3beta pfam05350 to maintain the anchoring of microtubules to the centromere. It appears that amino-acid residues 437-617 of BicD and the k…	GO:0006919|activation of cysteine-type endopeptidase activity involved in apoptotic process;GO:0097190|apoptotic signaling pathway;GO:0007049|cell cycle;GO:0071260|cellular response to mechanical stimulus;GO:0008625|extrinsic apoptotic signaling pathway via death domain receptors;GO:0036337|Fas signaling pathway;GO:0006355|regulation of transcription, DNA-templated;GO:0007165|signal transduction;…	GO:0005737|cytoplasm;GO:0005739|mitochondrion;GO:0005634|nucleus;GO:0016605|PML body;	GO:0008656|cysteine-type endopeptidase activator activity involved in apoptotic process;GO:0005123|death receptor binding;GO:0003677|DNA binding;GO:0016505|peptidase activator activity involved in apoptotic process;GO:0032184|SUMO polymer binding;GO:0003714|transcription corepressor activity;	.	.
ENSG00000065328	573	41.328	287	20.4357	2.02234	1.01603	1.1423e-23	6.09009e-22	up	yes	MCM10	protein_coding	chr10:13161554-13211104:+	gi|33383235|ref|NP_060988.3|	3973	0	protein MCM10 homolog isoform 2 [Homo sapiens]	gi|12053186|emb|AL136840.1|	4572	0	Homo sapiens mRNA; cDNA DKFZp434H152 (from clone DKFZp434H152)	Q7L590	1530	0	Protein MCM10 homolog	.	.	.	.	pfam09332	Mcm10	Mcm10 replication factor. Mcm10 is a eukaryotic DNA replication factor that regulates the stability and chromatin association of DNA polymerase alpha.	GO:0008283|cell proliferation;GO:0006974|cellular response to DNA damage stimulus;GO:0006260|DNA replication;GO:0006270|DNA replication initiation;GO:0000082|G1/S transition of mitotic cell cycle;	GO:0005730|nucleolus;GO:0005654|nucleoplasm;GO:0005634|nucleus;GO:0031298|replication fork protection complex;	GO:0003688|DNA replication origin binding;GO:0019899|enzyme binding;GO:0042802|identical protein binding;GO:0046872|metal ion binding;GO:0003697|single-stranded DNA binding;	K10736	MCM10; minichromosome maintenance protein 10
ENSG00000232803	106	7.64532	53	3.77384	2.02587	1.01854	1.54575e-05	0.000125607	up	yes	SLCO4A1-AS1	antisense	chr20:62663019-62666724:-	gi|355784332|gb|EHH65183.1|	268	2e-22	Solute carrier organic anion transporter family member 4A1, partial [Macaca fascicularis]	gi|551891202|tpe|HG511526.1|	1420	0	TPA: Homo sapiens long non-coding RNA OTTHUMT00000080052.1 (RP11-93B14.5 gene), antisense	Q96BD0	107	1e-23	Solute carrier organic anion transporter family member 4A1	.	.	.	.	pfam03137	OATP	Organic Anion Transporter Polypeptide (OATP) family. This family consists of several eukaryotic Organic-Anion-Transporting Polypeptides (OATPs). Several have been identified mostly in human and rat. Different OATPs vary in tissue distribution and substrate specificity. Since the numbering of different OATPs in particular species was based originally on the order of discovery, similarly numbered O…	GO:0043252|sodium-independent organic anion transport;GO:0070327|thyroid hormone transport;	GO:0005887|integral component of plasma membrane;GO:0005886|plasma membrane;	GO:0015347|sodium-independent organic anion transmembrane transporter activity;GO:0015349|thyroid hormone transmembrane transporter activity;	K14354	SLCO4A; solute carrier organic anion transporter family, member 4A
ENSG00000263155	104	7.50107	52	3.70263	2.02587	1.01854	1.85974e-05	0.000148572	up	yes	MYZAP	protein_coding	chr15:57591941-57685364:+	gi|817345970|ref|XP_012298454.1|	2273	0	PREDICTED: myocardial zonula adherens protein isoform X1 [Aotus nancymaae]	gi|594140600|ref|NM_001018100.4|	2358	0	Homo sapiens myocardial zonula adherens protein (MYZAP), transcript variant 1, mRNA	P0CAP1	870	0	Myocardial zonula adherens protein	.	.	.	.	pfam15328	GCOM2	Putative GRINL1B complex locus protein 2. This protein family is named Putative GRINL1B complex locus protein 2. GRINL1B is short for: glutamate receptor, ionotropic, N-methyl D-aspartate-like 1B. The name indicates what sort of receptor it is thought to be, a ligand gated ion channel specific to the neurotransmitter Glutamate. This family of proteins is found in eukaryotes. Proteins in this fami…	GO:0035556|intracellular signal transduction;	GO:0030054|cell junction;GO:0030864|cortical actin cytoskeleton;GO:0031234|extrinsic component of cytoplasmic side of plasma membrane;GO:0031674|I band;GO:0030018|Z disc;	.	.	.
ENSG00000234160	58	4.18329	29	2.06493	2.02587	1.01854	0.00138832	0.00720936	up	yes	AL513165.1	antisense	chr9:37509150-37510299:+	.	.	.	.	gi|551866286|tpe|HG502007.1|	289	2e-148	TPA: Homo sapiens long non-coding RNA OTTHUMT00000052470.1 (RP11-613M10.6 gene), antisense	.	.	.	.	.	.	.	.	pfam15489	CTC1	CST, telomere maintenance, complex subunit CTC1. CTC1 is one of the three components of the CST complex that assists Shelterin to protect the ends of telomeres from attack by DNA-repair mechanisms. Mutations in human CTC1 have been recognized as contributing to cerebroretinal microangiopathy.	.	.	.	.	.
ENSG00000263069	42	3.02928	21	1.49529	2.02587	1.01854	0.00651664	0.0271749	up	yes	AC124319.2	antisense	chr17:80351828-80415168:-	gi|34531411|dbj|BAC86138.1|	845	3e-101	unnamed protein product [Homo sapiens]	gi|551886210|tpe|HG509523.1|	3651	0	TPA: Homo sapiens long non-coding RNA OTTHUMT00000437955.1 (CTD-2047H16.4 gene), antisense	Q8WTZ3	101	6e-22	Zinc finger protein ENSP00000375192	.	.	.	.	pfam13900	GVQW	Putative binding domain. This short domain is often found nested inside other longer domains. The function is not known, but the domain carries a highly conserved GVQW motif. The members are rich in proline and cysteine. This may be a binding domain.	GO:0006355|regulation of transcription, DNA-templated;GO:0006351|transcription, DNA-templated;	GO:0005634|nucleus;	GO:0003677|DNA binding;GO:0046872|metal ion binding;	.	.
ENSG00000277449	40	2.88503	20	1.42409	2.02587	1.01854	0.00793038	0.0320948	up	yes	CEBPB-AS1	antisense	chr20:50184598-50191498:-	gi|355779528|gb|EHH64004.1|	328	5e-32	hypothetical protein EGM_17106, partial [Macaca fascicularis]	gi|666671037|tpe|LK937944.1|	2648	0	TPA: Homo sapiens long non-coding RNA OTTHUMT00000474072.1 (RP11-112L6.5 gene), antisense	.	.	.	.	.	.	.	.	pfam13900	GVQW	Putative binding domain. This short domain is often found nested inside other longer domains. The function is not known, but the domain carries a highly conserved GVQW motif. The members are rich in proline and cysteine. This may be a binding domain.	.	.	.	.	.
ENSG00000147251	197	14.2088	98	6.97804	2.03621	1.02589	3.08405e-09	4.72231e-08	up	yes	DOCK11	protein_coding	chrX:118495898-118686163:+	gi|145699123|ref|NP_653259.3|	10956	0	dedicator of cytokinesis protein 11 [Homo sapiens]	gi|145699122|ref|NM_144658.3|	6608	0	Homo sapiens dedicator of cytokinesis 11 (DOCK11), mRNA	Q5JSL3	4224	0	Dedicator of cytokinesis protein 11	.	.	.	.	pfam06920	Ded_cyto	Dedicator of cytokinesis. This family represents a conserved region approximately 200 residues long within a number of eukaryotic dedicator of cytokinesis proteins. These are potential guanine nucleotide exchange factors, which activate some small GTPases by exchanging bound GDP for free GTP.	GO:0001782|B cell homeostasis;GO:0007596|blood coagulation;GO:0002315|marginal zone B cell differentiation;GO:0051491|positive regulation of filopodium assembly;GO:0043547|positive regulation of GTPase activity;GO:0007264|small GTPase mediated signal transduction;	GO:0005829|cytosol;	GO:0005085|guanyl-nucleotide exchange factor activity;GO:0005089|Rho guanyl-nucleotide exchange factor activity;	.	.
ENSG00000187240	149	10.7467	74	5.26913	2.03956	1.02826	2.41152e-07	2.7343e-06	up	yes	DYNC2H1	protein_coding	chr11:103109410-103479863:+	gi|283806679|ref|NP_001368.2|	22417	0	cytoplasmic dynein 2 heavy chain 1 isoform 1 [Homo sapiens]	gi|283806678|ref|NM_001377.2|	13678	0	Homo sapiens dynein cytoplasmic 2 heavy chain 1 (DYNC2H1), transcript variant 1, mRNA	Q8NCM8	8610	0	Cytoplasmic dynein 2 heavy chain 1	YKR054c	874	0	COG5245	pfam08393	DHC_N2	Dynein heavy chain, N-terminal region 2. Dyneins are described as motor proteins of eukaryotic cells, as they can convert energy derived from the hydrolysis of ATP to force and movement along cytoskeletal polymers, such as microtubules. This region is found C-terminal to the dynein heavy chain N-terminal region 1 (pfam08385) in many members of this family. No functions seem to have been attribute…	GO:0060271|cilium morphogenesis;GO:0060976|coronary vasculature development;GO:0007368|determination of left/right symmetry;GO:0009953|dorsal/ventral pattern formation;GO:0030326|embryonic limb morphogenesis;GO:0030900|forebrain development;GO:0007030|Golgi organization;GO:0035721|intraciliary retrograde transport;GO:0035735|intraciliary transport involved in cilium morphogenesis;GO:0045880|posit…	GO:0045177|apical part of cell;GO:0005930|axoneme;GO:0097542|ciliary tip;GO:0005929|cilium;GO:0005868|cytoplasmic dynein complex;GO:0070062|extracellular exosome;GO:0005794|Golgi apparatus;GO:0005874|microtubule;GO:0031514|motile cilium;GO:0005886|plasma membrane;	GO:0005524|ATP binding;GO:0016887|ATPase activity;GO:0045505|dynein intermediate chain binding;GO:0045503|dynein light chain binding;GO:0051959|dynein light intermediate chain binding;GO:0003777|microtubule motor activity;GO:0003774|motor activity;	K10414	DYNC2H, DNCH2; dynein heavy chain 2, cytosolic
ENSG00000118482	1317	94.9895	654	46.5677	2.03981	1.02844	3.19415e-53	5.05642e-51	up	yes	PHF3	protein_coding	chr6:63635820-63779336:+	gi|767942397|ref|XP_011533950.1|	9650	0	PREDICTED: PHD finger protein 3 isoform X3 [Homo sapiens]	gi|767942398|ref|XM_005248701.2|	8058	0	PREDICTED: Homo sapiens PHD finger protein 3 (PHF3), transcript variant X2, mRNA	Q92576	3705	0	PHD finger protein 3	.	.	.	.	pfam07500	TFIIS_M	Transcription factor S-II (TFIIS), central domain. Transcription elongation by RNA polymerase II is regulated by the general elongation factor TFIIS. This factor stimulates RNA polymerase II to transcribe through regions of DNA that promote the formation of stalled ternary complexes. TFIIS is composed of three structural domains, termed I, II, and III. The two C-terminal domains (II and III), thi…	GO:0007275|multicellular organismal development;GO:0006351|transcription, DNA-templated;	.	GO:0046872|metal ion binding;	.	.
ENSG00000186300	107	7.71744	53	3.77384	2.04499	1.03209	1.13433e-05	9.47778e-05	up	yes	ZNF555	protein_coding	chr19:2841435-2860484:+	gi|289666762|ref|NP_690004.4|	3382	0	zinc finger protein 555 isoform 1 [Homo sapiens]	gi|289666761|ref|NM_152791.4|	8547	0	Homo sapiens zinc finger protein 555 (ZNF555), transcript variant 1, mRNA	Q8NEP9	1307	0	Zinc finger protein 555	.	.	.	.	pfam13900	GVQW	Putative binding domain. This short domain is often found nested inside other longer domains. The function is not known, but the domain carries a highly conserved GVQW motif. The members are rich in proline and cysteine. This may be a binding domain.	GO:0006351|transcription, DNA-templated;	GO:0005634|nucleus;	GO:0003677|DNA binding;GO:0046872|metal ion binding;GO:0000981|RNA polymerase II transcription factor activity, sequence-specific DNA binding;	K09228	KRAB; KRAB domain-containing zinc finger protein
ENSG00000279806	85	6.13068	42	2.99059	2.04999	1.03562	8.72432e-05	0.000605534	up	yes	AC018629.1	TEC	chr17:40473554-40475289:-	gi|119606346|gb|EAW85940.1|	212	5e-17	hCG2040465, partial [Homo sapiens]	gi|23396306|gb|AC018629.12|	1736	0	Homo sapiens chromosome 17, clone RP11-58O9, complete sequence	.	.	.	.	.	.	.	.	pfam13900	GVQW	Putative binding domain. This short domain is often found nested inside other longer domains. The function is not known, but the domain carries a highly conserved GVQW motif. The members are rich in proline and cysteine. This may be a binding domain.	.	.	.	.	.
ENSG00000100629	156	11.2516	77	5.48275	2.05218	1.03716	1.02693e-07	1.2395e-06	up	yes	CEP128	protein_coding	chr14:80476983-80959517:-	gi|64085252|ref|NP_689659.2|	5086	0	centrosomal protein of 128 kDa [Homo sapiens]	gi|767979863|ref|XM_006720056.2|	4638	0	PREDICTED: Homo sapiens centrosomal protein 128kDa (CEP128), transcript variant X4, mRNA	Q6ZU80	1963	0	Centrosomal protein of 128 kDa	.	.	.	.	pfam01576	Myosin_tail_1	Myosin tail. The myosin molecule is a multi-subunit complex made up of two heavy chains and four light chains it is a fundamental contractile protein found in all eukaryote cell types. This family consists of the coiled-coil myosin heavy chain tail region. The coiled-coil is composed of the tail from two molecules of myosin. These can then assemble into the macromolecular thick filament. The coil…	GO:0008104|protein localization;	GO:0005814|centriole;GO:0000922|spindle pole;	.	K16460	CEP128; centrosomal protein CEP128
ENSG00000271870	71	5.12092	35	2.49216	2.05481	1.03901	0.000323697	0.00197905	up	yes	AC024060.1	antisense	chr3:3152942-3153435:+	.	.	.	.	gi|551848970|tpe|HG495395.1|	494	0	TPA: Homo sapiens long non-coding RNA OTTHUMT00000470429.1 (RP11-97C16.1 gene), antisense	.	.	.	.	.	.	.	.	pfam05417	Peptidase_C41	Hepatitis E cysteine protease. Corresponds to MEROPs family C41. This papain-like protease cleaves the viral polyprotein encoded by ORF1 of the hepatitis E virus (HEV).	.	.	.	.	.
ENSG00000104327	67	4.83242	33	2.34975	2.05657	1.04024	0.000471937	0.00277808	up	yes	CALB1	protein_coding	chr8:90058608-90095475:-	gi|440911933|gb|ELR61551.1|	654	8e-69	hypothetical protein M91_14419, partial [Bos mutus]	gi|31873593|emb|BX537530.1|	5386	0	Homo sapiens mRNA; cDNA DKFZp686D23118 (from clone DKFZp686D23118)	O00370	243	4e-66	LINE-1 retrotransposable element ORF2 protein	.	.	.	.	pfam02117	7TM_GPCR_Sra	Serpentine type 7TM GPCR chemoreceptor Sra. Chemoreception is mediated in Caenorhabditis elegans by members of the seven-transmembrane G-protein-coupled receptor class (7TM GPCRs) of proteins which are of the serpentine type. Sra is part of the Sra superfamily of chemoreceptors. Chemoperception is one of the central senses of soil nematodes like C. elegans which are otherwise 'blind' and 'deaf'.	GO:0006310|DNA recombination;GO:0090305|nucleic acid phosphodiester bond hydrolysis;GO:0032199|reverse transcription involved in RNA-mediated transposition;GO:0032197|transposition, RNA-mediated;	.	GO:0046872|metal ion binding;GO:0003964|RNA-directed DNA polymerase activity;GO:0009036|Type II site-specific deoxyribonuclease activity;	.	.
ENSG00000177483	53	3.82266	26	1.85132	2.06483	1.04602	0.0017859	0.00896407	up	yes	RBM44	protein_coding	chr2:237798389-237842808:+	gi|119591532|gb|EAW71126.1|	3465	0	hCG2038231, partial [Homo sapiens]	gi|34367266|emb|BX648107.1|	4903	0	Homo sapiens mRNA; cDNA DKFZp686C1232 (from clone DKFZp686C1232)	Q6ZP01	1332	0	RNA-binding protein 44	.	.	.	.	pfam00076	RRM_1	RNA recognition motif. (a.k.a. RRM, RBD, or RNP domain). The RRM motif is probably diagnostic of an RNA binding protein. RRMs are found in a variety of RNA binding proteins, including various hnRNP proteins, proteins implicated in regulation of alternative splicing, and protein components of snRNPs. The motif also appears in a few single stranded DNA binding proteins. The RRM structure consists o…	.	GO:0005737|cytoplasm;GO:0045171|intercellular bridge;	GO:0042803|protein homodimerization activity;GO:0003723|RNA binding;	.	.
ENSG00000111817	51	3.67841	25	1.78011	2.06639	1.04711	0.00216357	0.0106018	up	yes	DSE	protein_coding	chr6:116254173-116444860:+	gi|221043648|dbj|BAH13501.1|	5130	0	unnamed protein product [Homo sapiens]	gi|2058316|emb|Z84488.1|	9272	0	Human DNA sequence from clone RP1-93H18 on chromosome 6q21, complete sequence	Q9UL01	1941	0	Dermatan-sulfate epimerase	.	.	.	.	pfam13900	GVQW	Putative binding domain. This short domain is often found nested inside other longer domains. The function is not known, but the domain carries a highly conserved GVQW motif. The members are rich in proline and cysteine. This may be a binding domain.	GO:0030206|chondroitin sulfate biosynthetic process;GO:0030208|dermatan sulfate biosynthetic process;GO:0015012|heparan sulfate proteoglycan biosynthetic process;	GO:0005829|cytosol;GO:0005783|endoplasmic reticulum;GO:0005794|Golgi apparatus;GO:0000139|Golgi membrane;GO:0016021|integral component of membrane;GO:0005654|nucleoplasm;	GO:0047757|chondroitin-glucuronate 5-epimerase activity;	K01794	DSE; chondroitin-glucuronate 5-epimerase [EC:5.1.3.19]
ENSG00000109819	404	29.1388	198	14.0985	2.0668	1.0474	5.94378e-18	2.2321e-16	up	yes	PPARGC1A	protein_coding	chr4:23755041-23904089:-	gi|7019499|ref|NP_037393.1|	2677	0	peroxisome proliferator-activated receptor gamma coactivator 1-alpha [Homo sapiens]	gi|116284374|ref|NM_013261.3|	6318	0	Homo sapiens PPARG coactivator 1 alpha (PPARGC1A), mRNA	Q9UBK2	1035	0	Peroxisome proliferator-activated receptor gamma coactivator 1-alpha	.	.	.	.	pfam00076	RRM_1	RNA recognition motif. (a.k.a. RRM, RBD, or RNP domain). The RRM motif is probably diagnostic of an RNA binding protein. RRMs are found in a variety of RNA binding proteins, including various hnRNP proteins, proteins implicated in regulation of alternative splicing, and protein components of snRNPs. The motif also appears in a few single stranded DNA binding proteins. The RRM structure consists o…	GO:1990845|adaptive thermogenesis;GO:0060612|adipose tissue development;GO:0007568|aging;GO:0008209|androgen metabolic process;GO:0030521|androgen receptor signaling pathway;GO:0000422|mitophagy;GO:0050873|brown fat cell differentiation;GO:0001678|cellular glucose homeostasis;GO:0045333|cellular respiration;GO:0071313|cellular response to caffeine;GO:0071392|cellular response to estradiol stimulu…	GO:0097440|apical dendrite;GO:0022626|cytosolic ribosome;GO:0005665|DNA-directed RNA polymerase II, core complex;GO:1990844|interfibrillar mitochondrion;GO:0043231|intracellular membrane-bounded organelle;GO:0043025|neuronal cell body;GO:0005719|nuclear euchromatin;GO:0005654|nucleoplasm;GO:0005634|nucleus;GO:0016605|PML body;GO:1990843|subsarcolemmal mitochondrion;	GO:0043014|alpha-tubulin binding;GO:0050681|androgen receptor binding;GO:0031490|chromatin DNA binding;GO:0003677|DNA binding;GO:0030331|estrogen receptor binding;GO:0016922|ligand-dependent nuclear receptor binding;GO:0030374|ligand-dependent nuclear receptor transcription coactivator activity;GO:0042975|peroxisome proliferator activated receptor binding;GO:1990841|promoter-specific chromatin bi…	K07202	PPARGC1A, PGC1A; alpha peroxisome proliferator-activated receptor gamma coactivator 1-alpha
ENSG00000257497	100	7.21256	49	3.48902	2.06722	1.04769	1.73646e-05	0.000139864	up	yes	AC121761.1	antisense	chr12:75483454-75489820:-	gi|4927774|gb|AAD33288.1|AF126163_1	139	4e-07	HHLA3 protein [Homo sapiens]	gi|666687965|tpe|HG504988.2|	1482	0	TPA: Homo sapiens long non-coding RNA OTTHUMT00000405726.2 (RP11-585P4.5 gene), antisense	.	.	.	.	.	.	.	.	pfam03251	Tymo_45kd_70kd	Tymovirus 45/70Kd protein. Tymoviruses are single stranded RNA viruses. This family includes a protein of unknown function that has been named based on its molecular weight. Tymoviruses such as the ononis yellow mosaic tymovirus encode only three proteins. Of these two are overlapping this protein overlaps a larger ORF that is thought to be the polymerase.	.	.	.	.	.
ENSG00000215067	45	3.24565	22	1.5665	2.07192	1.05097	0.00385936	0.0174825	up	yes	ALOX12-AS1	antisense	chr17:6876635-7012349:-	gi|694966249|ref|XP_009430157.1|	327	6e-29	PREDICTED: arachidonate 12-lipoxygenase, 12S-type [Pan troglodytes]	gi|685844483|tpe|LN608635.1|	1730	0	TPA: Homo sapiens long non-coding RNA OTTHUMT00000256410.3 (AC027763.2 gene), antisense	P18054	109	8e-24	Arachidonate 12-lipoxygenase, 12S-type	.	.	.	.	pfam00305	Lipoxygenase	Lipoxygenase.	GO:0019369|arachidonic acid metabolic process;GO:0061436|establishment of skin barrier;GO:0019395|fatty acid oxidation;GO:0051122|hepoxilin biosynthetic process;GO:0051121|hepoxilin metabolic process;GO:1901751|leukotriene A4 metabolic process;GO:0043651|linoleic acid metabolic process;GO:2001303|lipoxin A4 biosynthetic process;GO:2001306|lipoxin B4 biosynthetic process;GO:2001301|lipoxin biosynt…	GO:0005737|cytoplasm;GO:0005829|cytosol;GO:0070062|extracellular exosome;GO:0016020|membrane;GO:0042383|sarcolemma;	GO:0004052|arachidonate 12-lipoxygenase activity;GO:0051120|hepoxilin A3 synthase activity;GO:0047977|hepoxilin-epoxide hydrolase activity;GO:0005506|iron ion binding;GO:0016165|linoleate 13S-lipoxygenase activity;GO:0016702|oxidoreductase activity, acting on single donors with incorporation of molecular oxygen, incorporation of two atoms of oxygen;	K00458	ALOX12; arachidonate 12-lipoxygenase [EC:1.13.11.31]
ENSG00000225377	45	3.24565	22	1.5665	2.07192	1.05097	0.00385936	0.0174825	up	yes	NRSN2-AS1	antisense	chr20:320313-348224:-	gi|426390683|ref|XP_004061729.1|	294	2e-29	PREDICTED: uncharacterized protein LOC101131837 [Gorilla gorilla gorilla]	gi|551890283|tpe|HG511124.1|	762	0	TPA: Homo sapiens long non-coding RNA OTTHUMT00000077437.1 (RP5-1103G7.4 gene), antisense	.	.	.	.	.	.	.	.	pfam15240	Pro-rich	Proline-rich. This family includes several eukaryotic proline-rich proteins.	.	.	.	.	.
ENSG00000175463	43	3.1014	21	1.49529	2.07411	1.05249	0.00468622	0.0206155	up	yes	TBC1D10C	protein_coding	chr11:67403915-67410089:+	gi|28273126|dbj|BAC56926.1|	937	2e-113	FLJ00332 protein [Homo sapiens]	gi|28273125|dbj|AK122585.1|	4477	0	Homo sapiens mRNA for FLJ00332 protein	Q8IV04	274	5e-79	Carabin	.	.	.	.	pfam00566	RabGAP-TBC	Rab-GTPase-TBC domain. Identification of a TBC domain in GYP6_YEAST and GYP7_YEAST, which are GTPase activator proteins of yeast Ypt6 and Ypt7, implies that these domains are GTPase activator proteins of Rab-like small GTPases.	GO:0090630|activation of GTPase activity;GO:0006886|intracellular protein transport;GO:0050869|negative regulation of B cell activation;GO:0070885|negative regulation of calcineurin-NFAT signaling cascade;GO:0070373|negative regulation of ERK1 and ERK2 cascade;GO:0043312|neutrophil degranulation;GO:0031338|regulation of vesicle fusion;GO:0042147|retrograde transport, endosome to Golgi;	GO:0005829|cytosol;GO:0012505|endomembrane system;GO:0031527|filopodium membrane;GO:0005622|intracellular;GO:0016020|membrane;GO:0005886|plasma membrane;	GO:0005096|GTPase activator activity;GO:0017137|Rab GTPase binding;	.	.
ENSG00000134986	41	2.95715	20	1.42409	2.07652	1.05417	0.0056941	0.0243114	up	yes	NREP	protein_coding	chr5:111662621-111997464:-	gi|88698045|gb|ABD48886.1|	231	1e-18	hypothetical protein LOC339535 [Homo sapiens]	gi|34368223|emb|BX649051.1|	3528	0	Homo sapiens mRNA; cDNA DKFZp779C2250 (from clone DKFZp779C2250)	Q16612	60.5	3e-09	Neuronal regeneration-related protein	.	.	.	.	pfam11092	Alveol-reg_P311	Neuronal protein 3.1 (p311). P311 has several PEST-like motifs and is found in neuron and muscle cells. P311 could have some function in myo-fibroblast transformation and prevention of fibrosis. It has also been identified as a potential regulator of alveolar generation.	.	GO:0005737|cytoplasm;	.	.	.
ENSG00000080200	365	26.3259	178	12.6744	2.07709	1.05456	1.55503e-16	5.17823e-15	up	yes	CRYBG3	protein_coding	chr3:97822040-97944963:+	gi|390979647|ref|NP_705833.3|	15179	0	very large A-kinase anchor protein [Homo sapiens]	gi|390979646|ref|NM_153605.3|	10729	0	Homo sapiens crystallin beta-gamma domain containing 3 (CRYBG3), mRNA	Q68DQ2	5838	0	Very large A-kinase anchor protein	.	.	.	.	pfam00030	Crystall	Beta/Gamma crystallin. The alignment comprises two Greek key motifs since the similarity between them is very low.	.	GO:0032991|macromolecular complex;	GO:0030246|carbohydrate binding;GO:0051018|protein kinase A binding;	.	.
ENSG00000267508	39	2.8129	19	1.35289	2.07919	1.05602	0.00692387	0.028572	up	yes	ZNF285	protein_coding	chr19:44382298-44401608:-	gi|219518988|gb|AAI43985.1|	3256	0	ZNF285A protein, partial [Homo sapiens]	gi|21734089|emb|AL833447.1|	5956	0	Homo sapiens mRNA; cDNA DKFZp686H15109 (from clone DKFZp686H15109)	Q96NJ3	1226	0	Zinc finger protein 285	.	.	.	.	pfam13900	GVQW	Putative binding domain. This short domain is often found nested inside other longer domains. The function is not known, but the domain carries a highly conserved GVQW motif. The members are rich in proline and cysteine. This may be a binding domain.	GO:0006351|transcription, DNA-templated;	GO:0005634|nucleus;	GO:0003677|DNA binding;GO:0046872|metal ion binding;GO:0000981|RNA polymerase II transcription factor activity, sequence-specific DNA binding;	K09228	KRAB; KRAB domain-containing zinc finger protein
ENSG00000140015	140	10.0976	68	4.84191	2.08546	1.06036	2.84095e-07	3.17744e-06	up	yes	KCNH5	protein_coding	chr14:62699454-63102037:-	gi|22024390|ref|NP_647479.2|	4966	0	potassium voltage-gated channel subfamily H member 5 isoform 1 [Homo sapiens]	gi|982261305|ref|XM_005561443.2|	9796	0	PREDICTED: Macaca fascicularis potassium channel, voltage gated eag related subfamily H, member 5 (KCNH5), mRNA	Q8NCM2	1917	0	Potassium voltage-gated channel subfamily H member 5	CC0285_1	77.4	5e-14	COG2202	pfam13426	PAS_9	PAS domain.	GO:0010389|regulation of G2/M transition of mitotic cell cycle;GO:0034765|regulation of ion transmembrane transport;GO:0042391|regulation of membrane potential;	GO:0009986|cell surface;GO:0005887|integral component of plasma membrane;GO:0005622|intracellular;GO:0005886|plasma membrane;	GO:0005516|calmodulin binding;GO:0044325|ion channel binding;GO:0000155|phosphorelay sensor kinase activity;GO:0046982|protein heterodimerization activity;GO:0005249|voltage-gated potassium channel activity;	K04908	KCNH5; potassium voltage-gated channel Eag-related subfamily H member 5
ENSG00000181418	35	2.5244	17	1.21048	2.08546	1.06036	0.0102628	0.0397147	up	yes	DDN	protein_coding	chr12:48995149-48999309:-	gi|194272140|ref|NP_055901.2|	2724	0	dendrin [Homo sapiens]	gi|62079298|ref|NM_015086.1|	3744	0	Homo sapiens dendrin (DDN), mRNA	O94850	1053	0	Dendrin	.	.	.	.	pfam15498	Dendrin	Nephrin and CD2AP-binding protein, Dendrin. Dendrin is a family of eukaryotic proteins found in the podocytes of the kidneys. Dendrin, originally identified in telencephalic dendrites, is a constituent of the slit diaphragm, SD, complex of podocytes, where it directly binds to nephrin and CD2AP. Kidney podocytes and their slit diaphragms (SDs) form the final barrier to urinary protein loss. SD pr…	GO:0045944|positive regulation of transcription from RNA polymerase II promoter;	GO:0042995|cell projection;GO:0005737|cytoplasm;GO:0032591|dendritic spine membrane;GO:0005789|endoplasmic reticulum membrane;GO:0005634|nucleus;GO:0043204|perikaryon;	GO:0000978|RNA polymerase II core promoter proximal region sequence-specific DNA binding;GO:0000982|transcription factor activity, RNA polymerase II core promoter proximal region sequence-specific binding;	.	.
ENSG00000260081	35	2.5244	17	1.21048	2.08546	1.06036	0.0102628	0.0397147	up	yes	AF274858.1	transcribed_processed_pseudogene	chrX:153599315-153613937:+	gi|355564363|gb|EHH20863.1|	291	2e-27	hypothetical protein EGK_03802, partial [Macaca mulatta]	gi|22773273|gb|AF274858.3|	2025	0	Homo sapiens chromosome X clone RP11-54I20, RP11-66N11 map q28, complete sequence	.	.	.	.	.	.	.	.	pfam13900	GVQW	Putative binding domain. This short domain is often found nested inside other longer domains. The function is not known, but the domain carries a highly conserved GVQW motif. The members are rich in proline and cysteine. This may be a binding domain.	.	.	.	.	.
ENSG00000158578	33	2.38015	16	1.13927	2.08918	1.06294	0.012512	0.0466721	up	yes	ALAS2	protein_coding	chrX:55009055-55031064:-	gi|530426408|ref|XP_005262052.1|	3198	0	PREDICTED: 5-aminolevulinate synthase, erythroid-specific, mitochondrial isoform X1 [Homo sapiens]	gi|195539357|ref|NM_000032.4|	2027	0	Homo sapiens 5'-aminolevulinate synthase 2 (ALAS2), transcript variant 1, mRNA	P22557	1225	0	5-aminolevulinate synthase, erythroid-specific, mitochondrial	AGc4738	409	7e-135	COG0156	pfam00155	Aminotran_1_2	Aminotransferase class I and II.	GO:0006879|cellular iron ion homeostasis;GO:0030218|erythrocyte differentiation;GO:0006783|heme biosynthetic process;GO:0042541|hemoglobin biosynthetic process;GO:0032364|oxygen homeostasis;GO:0006782|protoporphyrinogen IX biosynthetic process;GO:0001666|response to hypoxia;	GO:0005743|mitochondrial inner membrane;GO:0005759|mitochondrial matrix;GO:0005739|mitochondrion;	GO:0003870|5-aminolevulinate synthase activity;GO:0050662|coenzyme binding;GO:0016594|glycine binding;GO:0030170|pyridoxal phosphate binding;	K00643	E2.3.1.37, ALAS; 5-aminolevulinate synthase [EC:2.3.1.37]
ENSG00000197405	33	2.38015	16	1.13927	2.08918	1.06294	0.012512	0.0466721	up	yes	C5AR1	protein_coding	chr19:47290023-47322066:+	gi|311033355|sp|P21730.2|C5AR1_HUMAN	1662	0	RecName: Full=C5a anaphylatoxin chemotactic receptor 1; AltName: Full=C5a anaphylatoxin chemotactic receptor; Short=C5a-R; Short=C5aR; AltName: CD_antigen=CD88	gi|112293258|ref|NM_001736.3|	2302	0	Homo sapiens complement component 5a receptor 1 (C5AR1), mRNA	P21730	644	0	C5a anaphylatoxin chemotactic receptor 1	.	.	.	.	pfam00001	7tm_1	7 transmembrane receptor (rhodopsin family). This family contains, amongst other G-protein-coupled receptors (GCPRs), members of the opsin family, which have been considered to be typical members of the rhodopsin superfamily. They share several motifs, mainly the seven transmembrane helices, GCPRs of the rhodopsin superfamily. All opsins bind a chromophore, such as 11-cis-retinal. The function of…	GO:0000187|activation of MAPK activity;GO:0007202|activation of phospholipase C activity;GO:0031100|organ regeneration;GO:0006915|apoptotic process;GO:0060326|cell chemotaxis;GO:0021534|cell proliferation in hindbrain;GO:0006968|cellular defense response;GO:0006935|chemotaxis;GO:0038178|complement component C5a signaling pathway;GO:0050830|defense response to Gram-positive bacterium;GO:0007186|G-…	GO:0045177|apical part of cell;GO:0016323|basolateral plasma membrane;GO:0009986|cell surface;GO:0005887|integral component of plasma membrane;GO:0005886|plasma membrane;GO:0030667|secretory granule membrane;	GO:0001856|complement component C5a binding;GO:0004878|complement component C5a receptor activity;GO:0004930|G-protein coupled receptor activity;	K04010	C5AR1; C5a anaphylatoxin chemotactic receptor
ENSG00000229873	33	2.38015	16	1.13927	2.08918	1.06294	0.012512	0.0466721	up	yes	OGFR-AS1	antisense	chr20:62800627-62805587:-	.	.	.	.	gi|551891212|tpe|HG511530.1|	668	0	TPA: Homo sapiens long non-coding RNA OTTHUMT00000080063.1 (RP5-885L7.11 gene), antisense	.	.	.	.	.	.	.	.	pfam08028	Acyl-CoA_dh_2	Acyl-CoA dehydrogenase, C-terminal domain.	.	.	.	.	.
ENSG00000271826	33	2.38015	16	1.13927	2.08918	1.06294	0.012512	0.0466721	up	yes	PLS3-AS1	antisense	chrX:115518182-115562731:-	gi|119623020|gb|EAX02615.1|	273	1e-25	hCG1820776 [Homo sapiens]	gi|666670038|tpe|HG512658.2|	1763	0	TPA: Homo sapiens long non-coding RNA OTTHUMT00000470177.2 (RP1-93I3.1 gene), antisense	.	.	.	.	.	.	.	.	pfam13900	GVQW	Putative binding domain. This short domain is often found nested inside other longer domains. The function is not known, but the domain carries a highly conserved GVQW motif. The members are rich in proline and cysteine. This may be a binding domain.	.	.	.	.	.
ENSG00000078674	1008	72.7027	488	34.7478	2.0923	1.06509	1.78858e-43	2.0563e-41	up	yes	PCM1	protein_coding	chr8:17922840-18029944:+	gi|937500812|ref|NP_001302437.1|	8720	0	pericentriolar material 1 protein isoform 3 [Homo sapiens]	gi|937500811|ref|NM_001315508.1|	8281	0	Homo sapiens pericentriolar material 1 (PCM1), transcript variant 3, mRNA	Q15154	2328	0	Pericentriolar material 1 protein	.	.	.	.	pfam13900	GVQW	Putative binding domain. This short domain is often found nested inside other longer domains. The function is not known, but the domain carries a highly conserved GVQW motif. The members are rich in proline and cysteine. This may be a binding domain.	GO:0007098|centrosome cycle;GO:0060271|cilium morphogenesis;GO:0031122|cytoplasmic microtubule organization;GO:0000086|G2/M transition of mitotic cell cycle;GO:0022027|interkinetic nuclear migration;GO:0035735|intraciliary transport involved in cilium morphogenesis;GO:0034453|microtubule anchoring;GO:0034454|microtubule anchoring at centrosome;GO:0050768|negative regulation of neurogenesis;GO:000…	GO:0045177|apical part of cell;GO:0034451|centriolar satellite;GO:0005814|centriole;GO:0005813|centrosome;GO:0036064|ciliary basal body;GO:0035869|ciliary transition zone;GO:0005737|cytoplasm;GO:0005829|cytosol;GO:0016020|membrane;GO:0031965|nuclear membrane;GO:0000242|pericentriolar material;GO:0032991|macromolecular complex;	GO:0042802|identical protein binding;	K16537	PCM1; pericentriolar material 1 protein
ENSG00000143147	290	20.9164	140	9.96863	2.09823	1.06917	1.01689e-13	2.62234e-12	up	yes	GPR161	protein_coding	chr1:168079543-168137667:-	gi|390190202|ref|NP_001254538.1|	2303	0	G-protein coupled receptor 161 isoform 1 [Homo sapiens]	gi|390190201|ref|NM_001267609.1|	8256	0	Homo sapiens G protein-coupled receptor 161 (GPR161), transcript variant 1, mRNA	Q8N6U8	849	0	G-protein coupled receptor 161	.	.	.	.	pfam00001	7tm_1	7 transmembrane receptor (rhodopsin family). This family contains, amongst other G-protein-coupled receptors (GCPRs), members of the opsin family, which have been considered to be typical members of the rhodopsin superfamily. They share several motifs, mainly the seven transmembrane helices, GCPRs of the rhodopsin superfamily. All opsins bind a chromophore, such as 11-cis-retinal. The function of…	GO:0007186|G-protein coupled receptor signaling pathway;GO:0007275|multicellular organismal development;GO:1901621|negative regulation of smoothened signaling pathway involved in dorsal/ventral neural tube patterning;GO:0030819|positive regulation of cAMP biosynthetic process;	GO:0060170|ciliary membrane;GO:0005929|cilium;GO:0030666|endocytic vesicle membrane;GO:0016021|integral component of membrane;GO:0055037|recycling endosome;	GO:0004930|G-protein coupled receptor activity;	K08439	GPR161; G protein-coupled receptor 161
ENSG00000234684	58	4.18329	28	1.99373	2.09823	1.06917	0.000878923	0.00481979	up	yes	SDCBP2-AS1	antisense	chr20:1325405-1378734:+	gi|90078510|dbj|BAE88935.1|	159	5e-10	unnamed protein product [Macaca fascicularis]	gi|551890288|tpe|HG511126.1|	2158	0	TPA: Homo sapiens long non-coding RNA OTTHUMT00000471490.1 (RP11-314N13.4 gene), antisense	.	.	.	.	.	.	.	.	pfam14951	DUF4503	Domain of unknown function (DUF4503). This family of proteins is found in eukaryotes. Proteins in this family are typically between 313 and 876 amino acids in length.	.	.	.	.	.
ENSG00000131747	5381	388.108	2589	184.348	2.1053	1.07402	5.42331e-227	6.20046e-224	up	yes	TOP2A	protein_coding	chr17:40388516-40417950:-	gi|19913406|ref|NP_001058.2|	7354	0	DNA topoisomerase 2-alpha [Homo sapiens]	gi|300193028|ref|NM_001067.3|	5753	0	Homo sapiens topoisomerase (DNA) II alpha 170kDa (TOP2A), mRNA	P11388	2837	0	DNA topoisomerase 2-alpha	ECU04g0350_1	727	0	COG0187	pfam00521	DNA_topoisoIV	DNA gyrase/topoisomerase IV, subunit A.	GO:0030263|apoptotic chromosome condensation;GO:0006974|cellular response to DNA damage stimulus;GO:0007059|chromosome segregation;GO:0006266|DNA ligation;GO:0006265|DNA topological change;GO:0040016|embryonic cleavage;GO:0002244|hematopoietic progenitor cell differentiation;GO:0044774|mitotic DNA integrity checkpoint;GO:0043065|positive regulation of apoptotic process;GO:0045870|positive regulat…	GO:0000793|condensed chromosome;GO:0005737|cytoplasm;GO:0009330|DNA topoisomerase complex (ATP-hydrolyzing);GO:0005730|nucleolus;GO:0005654|nucleoplasm;GO:0005634|nucleus;GO:0032991|macromolecular complex;	GO:0005524|ATP binding;GO:0003682|chromatin binding;GO:0003677|DNA binding;GO:0008301|DNA binding, bending;GO:0003918|DNA topoisomerase type II (ATP-hydrolyzing) activity;GO:0008094|DNA-dependent ATPase activity;GO:0008144|drug binding;GO:0019899|enzyme binding;GO:0042826|histone deacetylase binding;GO:0000287|magnesium ion binding;GO:0008022|protein C-terminus binding;GO:0046982|protein heterodi…	K03164	TOP2; DNA topoisomerase II [EC:5.99.1.3]
ENSG00000280128	92	6.63556	44	3.133	2.11796	1.08267	2.30837e-05	0.000180216	up	yes	AL662795.2	TEC	chr6:30282349-30286054:-	gi|795338778|ref|XP_011929395.1|	179	1e-36	PREDICTED: uncharacterized protein LOC105592224 [Cercocebus atys]	gi|18369678|emb|AL662795.5|	3706	0	Human DNA sequence from clone CH501-283O16 on chromosome 6, complete sequence	O00370	91.7	3e-17	LINE-1 retrotransposable element ORF2 protein	.	.	.	.	pfam14529	Exo_endo_phos_2	Endonuclease-reverse transcriptase. This domain represents the endonuclease region of retrotransposons from a range of bacteria, archaea and eukaryotes. These are enzymes largely from class EC:2.7.7.49.	GO:0006310|DNA recombination;GO:0090305|nucleic acid phosphodiester bond hydrolysis;GO:0032199|reverse transcription involved in RNA-mediated transposition;GO:0032197|transposition, RNA-mediated;	.	GO:0046872|metal ion binding;GO:0003964|RNA-directed DNA polymerase activity;GO:0009036|Type II site-specific deoxyribonuclease activity;	.	.
ENSG00000153201	3554	256.335	1695	120.692	2.12388	1.0867	1.79553e-153	1.36855e-150	up	yes	RANBP2	protein_coding	chr2:108719481-108785811:+	gi|150418007|ref|NP_006258.3|	16042	0	E3 SUMO-protein ligase RanBP2 [Homo sapiens]	gi|150418006|ref|NM_006267.4|	11708	0	Homo sapiens RAN binding protein 2 (RANBP2), mRNA	P49792	6182	0	E3 SUMO-protein ligase RanBP2	SPBC28F2.03	209	8e-60	COG0652	pfam00638	Ran_BP1	RanBP1 domain.	GO:0051642|centrosome localization;GO:0000082|G1/S transition of mitotic cell cycle;GO:0006406|mRNA export from nucleus;GO:0006607|NLS-bearing protein import into nucleus;GO:0043547|positive regulation of GTPase activity;GO:0046604|positive regulation of mitotic centrosome separation;GO:0006457|protein folding;GO:0000413|protein peptidyl-prolyl isomerization;GO:0016925|protein sumoylation;GO:0006…	GO:0005642|annulate lamellae;GO:0005813|centrosome;GO:0005737|cytoplasm;GO:0005829|cytosol;GO:0016020|membrane;GO:0005635|nuclear envelope;GO:0042405|nuclear inclusion body;GO:0031965|nuclear membrane;GO:0005643|nuclear pore;GO:0044614|nuclear pore cytoplasmic filaments;GO:0044615|nuclear pore nuclear basket;	GO:0046872|metal ion binding;GO:0008536|Ran GTPase binding;GO:0003723|RNA binding;GO:0019789|SUMO transferase activity;	K12172	RANBP2, NUP358; E3 SUMO-protein ligase RanBP2
ENSG00000181016	130	9.37633	62	4.41468	2.1239	1.08672	4.49273e-07	4.86106e-06	up	yes	LSMEM1	protein_coding	chr7:112480853-112491062:+	gi|32699019|ref|NP_872403.1|	532	4e-61	leucine-rich single-pass membrane protein 1 [Homo sapiens]	gi|694923618|ref|XM_001167694.2|	1819	0	PREDICTED: Pan troglodytes leucine-rich single-pass membrane protein 1 (LSMEM1), transcript variant X1, mRNA	Q8N8F7	209	1e-62	Leucine-rich single-pass membrane protein 1	.	.	.	.	pfam15145	DUF4577	Domain of unknown function (DUF4577). The function of this family of proteins, has not, as yet, been determined. Members of this family are as yet uncharacterized. This family of proteins is found in eukaryotes. Proteins in this family are typically 128 amino acids in length.	.	GO:0005829|cytosol;GO:0016021|integral component of membrane;	.	.	.
ENSG00000101745	569	41.0395	271	19.2964	2.12679	1.08868	3.93108e-26	2.39346e-24	up	yes	ANKRD12	protein_coding	chr18:9136228-9285985:+	gi|134948558|ref|NP_056023.3|	8855	0	ankyrin repeat domain-containing protein 12 isoform 1 [Homo sapiens]	gi|323362987|ref|NM_015208.4|	11288	0	Homo sapiens ankyrin repeat domain 12 (ANKRD12), transcript variant 1, mRNA	Q6UB98	3415	0	Ankyrin repeat domain-containing protein 12	.	.	.	.	pfam13900	GVQW	Putative binding domain. This short domain is often found nested inside other longer domains. The function is not known, but the domain carries a highly conserved GVQW motif. The members are rich in proline and cysteine. This may be a binding domain.	.	GO:0005829|cytosol;GO:0005654|nucleoplasm;	.	.	.
ENSG00000254428	42	3.02928	20	1.42409	2.12717	1.08893	0.0040616	0.0182421	up	yes	AP003392.1	antisense	chr11:119003742-119004893:-	gi|90083377|dbj|BAE90771.1|	191	3e-16	unnamed protein product [Macaca fascicularis]	gi|551872327|tpe|HG504226.1|	523	0	TPA: Homo sapiens long non-coding RNA OTTHUMT00000389663.1 (RP11-110I1.11 gene), antisense	Q96N38	74.3	2e-14	Zinc finger protein 714	.	.	.	.	pfam13900	GVQW	Putative binding domain. This short domain is often found nested inside other longer domains. The function is not known, but the domain carries a highly conserved GVQW motif. The members are rich in proline and cysteine. This may be a binding domain.	GO:0006355|regulation of transcription, DNA-templated;GO:0006351|transcription, DNA-templated;	GO:0005634|nucleus;	GO:0003677|DNA binding;GO:0046872|metal ion binding;	K09228	KRAB; KRAB domain-containing zinc finger protein
ENSG00000224660	181	13.0547	86	6.12359	2.13188	1.09213	2.24415e-09	3.50937e-08	up	yes	SH3BP5-AS1	antisense	chr3:15254184-15264493:+	gi|675784359|ref|XP_008949926.1|	392	3e-37	PREDICTED: SH3 domain-binding protein 5 isoform X2 [Pan paniscus]	gi|551849258|tpe|HG495510.1|	5570	0	TPA: Homo sapiens long non-coding RNA OTTHUMT00000340701.1 (AC087590.3 gene), antisense	O60239	152	4e-37	SH3 domain-binding protein 5	.	.	.	.	pfam05276	SH3BP5	SH3 domain-binding protein 5 (SH3BP5). This family consists of several eukaryotic SH3 domain-binding protein 5 or c-Jun N-terminal kinase (JNK)-interacting proteins (SH3BP5 or Sab). Sab binds to and serves as a substrate for JNK in vitro, and has been found to interact with the Src homology 3 (SH3) domain of Bruton's tyrosine kinase (Btk). Inspection of the sequence of Sab reveals the presence of…	GO:0035556|intracellular signal transduction;GO:0061099|negative regulation of protein tyrosine kinase activity;GO:0007165|signal transduction;	GO:0005737|cytoplasm;GO:0005739|mitochondrion;GO:0016604|nuclear body;GO:0005654|nucleoplasm;	GO:0004860|protein kinase inhibitor activity;GO:0017124|SH3 domain binding;	.	.
ENSG00000227992	40	2.88503	19	1.35289	2.1325	1.09254	0.00492913	0.0214912	up	yes	AC108463.1	processed_pseudogene	chr2:111203964-111206215:-	gi|47085817|ref|NP_998249.1|	156	2e-10	ubiquitin carboxyl-terminal hydrolase isozyme L5 [Danio rerio]	gi|19909437|gb|AC108463.3|	257	1e-130	Homo sapiens BAC clone RP11-181E10 from 2, complete sequence	Q9Y5K5	62.8	3e-11	Ubiquitin carboxyl-terminal hydrolase isozyme L5	.	.	.	.	pfam01088	Peptidase_C12	Ubiquitin carboxyl-terminal hydrolase, family 1.	GO:0006310|DNA recombination;GO:0006281|DNA repair;GO:0048853|forebrain morphogenesis;GO:0021670|lateral ventricle development;GO:0030901|midbrain development;GO:0016579|protein deubiquitination;GO:0061136|regulation of proteasomal protein catabolic process;GO:0006355|regulation of transcription, DNA-templated;GO:0006351|transcription, DNA-templated;GO:0006511|ubiquitin-dependent protein cataboli…	GO:0005829|cytosol;GO:0031597|cytosolic proteasome complex;GO:0031011|Ino80 complex;GO:0005739|mitochondrion;GO:0005654|nucleoplasm;GO:0005634|nucleus;	GO:0004866|endopeptidase inhibitor activity;GO:0070628|proteasome binding;GO:0003723|RNA binding;GO:0004843|ubiquitin-specific protease activity;	K05610	UCHL5, UCH37; ubiquitin carboxyl-terminal hydrolase L5 [EC:3.4.19.12]
ENSG00000135373	175	12.622	83	5.90997	2.13571	1.09472	3.85183e-09	5.82855e-08	up	yes	EHF	protein_coding	chr11:34621093-34661057:+	gi|767965614|ref|XP_011518285.1|	1647	0	PREDICTED: ETS homologous factor isoform X4 [Homo sapiens]	gi|331028750|ref|NM_012153.5|	3144	0	Homo sapiens ETS homologous factor (EHF), transcript variant 2, mRNA	Q9NZC4	635	0	ETS homologous factor	.	.	.	.	pfam00178	Ets	Ets-domain.	GO:0008283|cell proliferation;GO:0030855|epithelial cell differentiation;GO:0050673|epithelial cell proliferation;GO:0007275|multicellular organismal development;GO:0045944|positive regulation of transcription from RNA polymerase II promoter;GO:0045893|positive regulation of transcription, DNA-templated;	GO:0005794|Golgi apparatus;GO:0005654|nucleoplasm;GO:0005634|nucleus;	GO:0003677|DNA binding;GO:0003700|transcription factor activity, sequence-specific DNA binding;GO:0000978|RNA polymerase II core promoter proximal region sequence-specific DNA binding;GO:0000981|RNA polymerase II transcription factor activity, sequence-specific DNA binding;GO:0001077|transcriptional activator activity, RNA polymerase II core promoter proximal region sequence-specific binding;	K17102	EHF; ETS homologous factor
ENSG00000204282	55	3.96691	26	1.85132	2.14275	1.09946	0.000920264	0.0050208	up	yes	TNRC6C-AS1	processed_transcript	chr17:78107398-78111799:-	gi|37547457|gb|AAM98767.1|	549	3e-62	unknown [Homo sapiens]	gi|338827664|ref|NR_040071.1|	3189	0	Homo sapiens TNRC6C antisense RNA 1 (TNRC6C-AS1), long non-coding RNA	.	.	.	.	.	.	.	.	pfam13900	GVQW	Putative binding domain. This short domain is often found nested inside other longer domains. The function is not known, but the domain carries a highly conserved GVQW motif. The members are rich in proline and cysteine. This may be a binding domain.	.	.	.	.	.
ENSG00000102362	53	3.82266	25	1.78011	2.14743	1.10261	0.00111197	0.00590695	up	yes	SYTL4	protein_coding	chrX:100674491-100732123:-	gi|57209941|emb|CAI42005.1|	1466	0	synaptotagmin-like 4 [Homo sapiens]	gi|21733171|emb|AL832596.1|	4789	0	Homo sapiens mRNA; cDNA DKFZp451P0116 (from clone DKFZp451P0116)	Q96C24	559	6e-179	Synaptotagmin-like protein 4	.	.	.	.	pfam13900	GVQW	Putative binding domain. This short domain is often found nested inside other longer domains. The function is not known, but the domain carries a highly conserved GVQW motif. The members are rich in proline and cysteine. This may be a binding domain.	GO:0048791|calcium ion-dependent exocytosis of neurotransmitter;GO:0006886|intracellular protein transport;GO:0071985|multivesicular body sorting pathway;GO:0046676|negative regulation of insulin secretion;GO:0002576|platelet degranulation;GO:0045921|positive regulation of exocytosis;GO:0050714|positive regulation of protein secretion;GO:0017158|regulation of calcium ion-dependent exocytosis;GO:0…	GO:0005829|cytosol;GO:0005768|endosome;GO:0070382|exocytic vesicle;GO:0019898|extrinsic component of membrane;GO:0005815|microtubule organizing center;GO:0005654|nucleoplasm;GO:0005886|plasma membrane;GO:0031092|platelet alpha granule membrane;GO:0098793|presynapse;GO:0030658|transport vesicle membrane;	GO:0005509|calcium ion binding;GO:0005544|calcium-dependent phospholipid binding;GO:0030276|clathrin binding;GO:0042043|neurexin family protein binding;GO:0005543|phospholipid binding;GO:0017137|Rab GTPase binding;GO:0019905|syntaxin binding;	K17598	SYTL; synaptotagmin-like protein
ENSG00000163009	104	7.50107	49	3.48902	2.14991	1.10427	4.80812e-06	4.32654e-05	up	yes	C2orf48	lincRNA	chr2:10141382-10211725:+	gi|32699062|ref|NP_872432.1|	830	2e-104	uncharacterized protein C2orf48 [Homo sapiens]	gi|723276205|ref|NM_182626.3|	1897	0	Homo sapiens chromosome 2 open reading frame 48 (C2orf48), mRNA	.	.	.	.	.	.	.	.	pfam13900	GVQW	Putative binding domain. This short domain is often found nested inside other longer domains. The function is not known, but the domain carries a highly conserved GVQW motif. The members are rich in proline and cysteine. This may be a binding domain.	.	.	.	.	.
ENSG00000136327	34	2.45227	16	1.13927	2.15249	1.10601	0.00884417	0.0350756	up	yes	NKX2-8	protein_coding	chr14:36580579-36582607:-	gi|31377777|ref|NP_055175.2|	807	1e-102	homeobox protein Nkx-2.8 [Homo sapiens]	gi|962608552|ref|NM_014360.3|	1261	0	Homo sapiens NK2 homeobox 8 (NKX2-8), mRNA	O15522	315	4e-104	Homeobox protein Nkx-2.8	.	.	.	.	pfam00046	Homeobox	Homeobox domain.	GO:0007409|axonogenesis;GO:0001889|liver development;GO:0030324|lung development;GO:0050680|negative regulation of epithelial cell proliferation;GO:0045944|positive regulation of transcription from RNA polymerase II promoter;GO:0006366|transcription from RNA polymerase II promoter;GO:0006351|transcription, DNA-templated;	GO:0005634|nucleus;	GO:0003700|transcription factor activity, sequence-specific DNA binding;GO:0003690|double-stranded DNA binding;GO:0000978|RNA polymerase II core promoter proximal region sequence-specific DNA binding;GO:0000981|RNA polymerase II transcription factor activity, sequence-specific DNA binding;GO:0043565|sequence-specific DNA binding;GO:0001077|transcriptional activator activity, RNA polymerase II cor…	K09347	NKX2-8; homeobox protein Nkx-2.8
ENSG00000142513	34	2.45227	16	1.13927	2.15249	1.10601	0.00884417	0.0350756	up	yes	ACP4	protein_coding	chr19:50790415-50795224:+	gi|14861860|ref|NP_149059.1|	1881	0	testicular acid phosphatase precursor [Homo sapiens]	gi|18375509|ref|NM_033068.2|	1347	0	Homo sapiens acid phosphatase, testicular (ACPT), mRNA	Q9BZG2	729	0	Testicular acid phosphatase	.	.	.	.	pfam00328	His_Phos_2	Histidine phosphatase superfamily (branch 2). The histidine phosphatase superfamily is so named because catalysis centres on a conserved His residue that is transiently phosphorylated during the catalytic cycle. Other conserved residues contribute to a 'phosphate pocket' and interact with the phospho group of substrate before, during and after its transfer to the His residue. Structure and sequen…	GO:1901185|negative regulation of ERBB signaling pathway;GO:0010977|negative regulation of neuron projection development;GO:0010955|negative regulation of protein processing;GO:0042476|odontogenesis;GO:1990264|peptidyl-tyrosine dephosphorylation involved in inactivation of protein kinase activity;GO:0048168|regulation of neuronal synaptic plasticity;	GO:0016021|integral component of membrane;GO:0045211|postsynaptic membrane;	GO:0003993|acid phosphatase activity;GO:0004725|protein tyrosine phosphatase activity;GO:0030971|receptor tyrosine kinase binding;	K19284	ACPT; testicular acid phosphatase [EC:3.1.3.2]
ENSG00000272918	34	2.45227	16	1.13927	2.15249	1.10601	0.00884417	0.0350756	up	yes	AC005070.3	antisense	chr7:105102838-105105483:-	gi|21758970|dbj|BAC05428.1|	180	3e-18	unnamed protein product [Homo sapiens]	gi|584593321|ref|NG_033949.1|	2646	0	Homo sapiens lysine methyltransferase 2E (KMT2E), RefSeqGene on chromosome 7	Q6UX73	62.8	8e-14	UPF0764 protein C16orf89	.	.	.	.	pfam13900	GVQW	Putative binding domain. This short domain is often found nested inside other longer domains. The function is not known, but the domain carries a highly conserved GVQW motif. The members are rich in proline and cysteine. This may be a binding domain.	.	GO:0005829|cytosol;GO:0070062|extracellular exosome;GO:0016020|membrane;	GO:0042803|protein homodimerization activity;	.	.
ENSG00000182010	83	5.98643	39	2.77697	2.15574	1.10818	4.186e-05	0.000309875	up	yes	RTKN2	protein_coding	chr10:62183035-62268707:-	gi|26190614|ref|NP_660350.2|	3284	0	rhotekin-2 isoform 1 [Homo sapiens]	gi|545479157|ref|NM_145307.3|	6641	0	Homo sapiens rhotekin 2 (RTKN2), transcript variant 1, mRNA	Q8IZC4	1269	0	Rhotekin-2	.	.	.	.	pfam08174	Anillin	Cell division protein anillin. Anillin is a protein involved in septin organisation during cell division. It is an actin binding protein that is localized to the cleavage furrow, and it maintains the localisation of active myosin, which ensures the spatial control of concerted contraction during cytokinesis.	GO:0030097|hemopoiesis;GO:0007165|signal transduction;	.	.	.	.
ENSG00000245614	49	3.53416	23	1.6377	2.158	1.10969	0.00162508	0.00827392	up	yes	DDX11-AS1	antisense	chr12:31020763-31073847:-	gi|426372116|ref|XP_004052976.1|	182	5e-11	PREDICTED: putative ATP-dependent RNA helicase DDX11-like protein 8 [Gorilla gorilla gorilla]	gi|574957332|ref|NR_038927.2|	2031	0	Homo sapiens DDX11 antisense RNA 1 (DDX11-AS1), long non-coding RNA	.	.	.	.	.	.	.	.	pfam03188	Cytochrom_B561	Eukaryotic cytochrome b561. Cytochrome b561 is a secretory vesicle-specific electron transport protein. It is an integral membrane protein, that binds two heme groups non-covalently. This is a eukaryotic family. Members of the 'prokaryotic cytochrome b561' family can be found in Pfam: PF01292.	.	.	.	.	.
ENSG00000073282	32	2.30802	15	1.06807	2.16093	1.11165	0.0107623	0.0410913	up	yes	TP63	protein_coding	chr3:189631416-189897279:+	gi|31543818|ref|NP_003713.3|	3530	0	tumor protein 63 isoform 1 [Homo sapiens]	gi|169234655|ref|NM_003722.4|	4909	0	Homo sapiens tumor protein p63 (TP63), transcript variant 1, mRNA	Q9H3D4	1363	0	Tumor protein 63	.	.	.	.	pfam00870	P53	P53 DNA-binding domain. This family contains one anomalous member, viz: Zea mays (Q6JAD8). This sequence is identical to human P53 and would appear to be a a human contaminant within the Zea mays sampling effort.	GO:0006915|apoptotic process;GO:0006974|cellular response to DNA damage stimulus;GO:0034644|cellular response to UV;GO:0006338|chromatin remodeling;GO:0060197|cloacal septation;GO:0006978|DNA damage response, signal transduction by p53 class mediator resulting in transcription of p21 class mediator;GO:0007499|ectoderm and mesoderm interaction;GO:0035115|embryonic forelimb morphogenesis;GO:0035116…	GO:0005737|cytoplasm;GO:0005829|cytosol;GO:0030425|dendrite;GO:0005794|Golgi apparatus;GO:0005739|mitochondrion;GO:0000790|nuclear chromatin;GO:0005654|nucleoplasm;GO:0005634|nucleus;GO:0005791|rough endoplasmic reticulum;GO:0005667|transcription factor complex;	GO:0003682|chromatin binding;GO:0003684|damaged DNA binding;GO:0003677|DNA binding;GO:0003700|transcription factor activity, sequence-specific DNA binding;GO:0003690|double-stranded DNA binding;GO:0042802|identical protein binding;GO:0097371|MDM2/MDM4 family protein binding;GO:0046872|metal ion binding;GO:0002039|p53 binding;GO:0000981|RNA polymerase II transcription factor activity, sequence-spe…	K10149	TP63; tumor protein p63
ENSG00000173391	32	2.30802	15	1.06807	2.16093	1.11165	0.0107623	0.0410913	up	yes	OLR1	protein_coding	chr12:10158301-10172138:-	gi|4505501|ref|NP_002534.1|	1269	4e-166	oxidized low-density lipoprotein receptor 1 isoform 1 [Homo sapiens]	gi|119392084|ref|NM_002543.3|	2459	0	Homo sapiens oxidized low density lipoprotein receptor 1 (OLR1), transcript variant 1, mRNA	P78380	493	1e-167	Oxidized low-density lipoprotein receptor 1	.	.	.	.	pfam00059	Lectin_C	Lectin C-type domain. This family includes both long and short form C-type	GO:0008015|blood circulation;GO:0007155|cell adhesion;GO:0006954|inflammatory response;GO:0050900|leukocyte migration;GO:0043312|neutrophil degranulation;GO:0006508|proteolysis;	GO:0005576|extracellular region;GO:0005887|integral component of plasma membrane;GO:0043231|intracellular membrane-bounded organelle;GO:0016020|membrane;GO:0045121|membrane raft;GO:0005654|nucleoplasm;GO:0005886|plasma membrane;GO:0043235|receptor complex;GO:0035579|specific granule membrane;GO:0070821|tertiary granule membrane;	GO:0030246|carbohydrate binding;GO:0042802|identical protein binding;	K08763	OLR1; oxidised low-density lipoprotein receptor 1
ENSG00000156011	272	19.6182	127	9.04297	2.16944	1.11732	8.26532e-14	2.14225e-12	up	yes	PSD3	protein_coding	chr8:18527301-19084730:-	gi|160332377|sp|Q9NYI0.2|PSD3_HUMAN	5407	0	RecName: Full=PH and SEC7 domain-containing protein 3; AltName: Full=Epididymis tissue protein Li 20mP; AltName: Full=Exchange factor for ADP-ribosylation factor guanine nucleotide factor 6; AltName: Full=Hepatocellular carcinoma-associated antigen 67; AltName: Full=Pleckstrin homology and SEC7 domain-containing protein 3	gi|117606359|ref|NM_015310.3|	11679	0	Homo sapiens pleckstrin and Sec7 domain containing 3 (PSD3), transcript variant 1, mRNA	Q9NYI0	2087	0	PH and SEC7 domain-containing protein 3	YDR170c	100	7e-20	COG5307	pfam01369	Sec7	Sec7 domain. The Sec7 domain is a guanine-nucleotide-exchange-factor (GEF) for the pfam00025 family.	GO:0032012|regulation of ARF protein signal transduction;	GO:0030054|cell junction;GO:0014069|postsynaptic density;GO:0045211|postsynaptic membrane;GO:0032587|ruffle membrane;	GO:0005086|ARF guanyl-nucleotide exchange factor activity;	K12494	PSD; PH and SEC7 domain-containing protein
ENSG00000152818	300	21.6377	140	9.96863	2.17058	1.11808	4.3231e-15	1.26914e-13	up	yes	UTRN	protein_coding	chr6:144285701-144853034:+	gi|110611228|ref|NP_009055.2|	17618	0	utrophin [Homo sapiens]	gi|767943527|ref|XM_011536106.1|	12339	0	PREDICTED: Homo sapiens utrophin (UTRN), transcript variant X7, mRNA	P46939	6792	0	Utrophin	ECU09g0290	149	8e-36	COG5069	pfam09068	EF-hand_2	EF hand. Members of this family adopt a helix-loop-helix motif, as per other EF hand domains. However, since they do not contain the canonical pattern of calcium binding residues found in many EF hand domains, they do not bind calcium ions. The main function of this domain is the provision of specificity in beta-dystroglycan recognition, though in dystrophin it serves an additional role: stabilis…	GO:0006936|muscle contraction;GO:0007517|muscle organ development;GO:0007528|neuromuscular junction development;GO:0001954|positive regulation of cell-matrix adhesion;GO:2000649|regulation of sodium ion transmembrane transporter activity;GO:0014894|response to denervation involved in regulation of muscle adaptation;	GO:0030054|cell junction;GO:0030864|cortical actin cytoskeleton;GO:0005737|cytoplasm;GO:0005856|cytoskeleton;GO:0016010|dystrophin-associated glycoprotein complex;GO:0070062|extracellular exosome;GO:0030175|filopodium;GO:0031527|filopodium membrane;GO:0030426|growth cone;GO:0016020|membrane;GO:0031594|neuromuscular junction;GO:0005654|nucleoplasm;GO:0005886|plasma membrane;GO:0045211|postsynaptic…	GO:0003779|actin binding;GO:0051015|actin filament binding;GO:0005178|integrin binding;GO:0019901|protein kinase binding;GO:0017166|vinculin binding;GO:0008270|zinc ion binding;	.	.
ENSG00000251414	30	2.16377	14	0.996863	2.17058	1.11808	0.013107	0.048426	up	yes	AC138956.2	antisense	chr5:176354206-176356168:+	gi|795184620|ref|XP_011845397.1|	144	1e-18	PREDICTED: ADP-ribosylation factor-like protein 10 [Mandrillus leucophaeus]	gi|551858227|tpe|HG498811.1|	528	0	TPA: Homo sapiens long non-coding RNA OTTHUMT00000371983.1 (RP11-843P14.1 gene), antisense	.	.	.	.	.	.	.	.	pfam13900	GVQW	Putative binding domain. This short domain is often found nested inside other longer domains. The function is not known, but the domain carries a highly conserved GVQW motif. The members are rich in proline and cysteine. This may be a binding domain.	.	.	.	.	.
ENSG00000260418	30	2.16377	14	0.996863	2.17058	1.11808	0.013107	0.048426	up	yes	AL023284.4	lincRNA	chr6:136335714-136336087:-	gi|119568333|gb|EAW47948.1|	379	9e-45	hCG2038965, partial [Homo sapiens]	gi|551860404|tpe|HG499685.1|	374	0	TPA: Homo sapiens long non-coding RNA OTTHUMT00000431297.1 (RP3-406A7.7 gene), lincRNA	.	.	.	.	.	.	.	.	pfam05287	PMG	PMG protein. This family consists of several mouse anagen-specific protein mKAP13 (PMG1 and PMG2). PMG1 and 2 contain characteristic repeats reminiscent of the keratin-associated proteins (KAPs). Both genes are expressed in growing hair follicles in skin as well as in sebaceous and eccrine sweat glands. Interestingly, expression is also detected in the mammary epithelium where it is limited to th…	.	.	.	.	.
ENSG00000100060	58	4.18329	27	1.92252	2.17594	1.12164	0.000543541	0.00315002	up	yes	MFNG	protein_coding	chr22:37469063-37486401:-	gi|21536461|ref|NP_002396.2|	1571	0	beta-1,3-N-acetylglucosaminyltransferase manic fringe isoform 1 [Homo sapiens]	gi|261824029|ref|NM_002405.3|	2088	0	Homo sapiens MFNG O-fucosylpeptide 3-beta-N-acetylglucosaminyltransferase (MFNG), transcript variant 1, mRNA	O00587	609	0	Beta-1,3-N-acetylglucosaminyltransferase manic fringe	.	.	.	.	pfam02434	Fringe	Fringe-like. The drosophila protein fringe (FNG) is a glucosaminyltransferase that controls the response of the Notch receptor to specific ligands. FNG is localized to the Golgi apparatus (not secreted as previously thought). Modification of Notch occurs through glycosylation by FNG. The xenopus homologue, lunatic fringe, has been implicated in a variety of functions.	GO:0002315|marginal zone B cell differentiation;GO:0007389|pattern specification process;GO:0045747|positive regulation of Notch signaling pathway;GO:0032092|positive regulation of protein binding;GO:0036066|protein O-linked fucosylation;GO:0008593|regulation of Notch signaling pathway;	GO:0005615|extracellular space;GO:0030173|integral component of Golgi membrane;	GO:0046872|metal ion binding;GO:0033829|O-fucosylpeptide 3-beta-N-acetylglucosaminyltransferase activity;	K05948	FNG; fringe [EC:2.4.1.222]
ENSG00000169962	101	7.28469	47	3.34661	2.17674	1.12217	4.98557e-06	4.48035e-05	up	yes	TAS1R3	protein_coding	chr1:1331314-1335306:+	gi|21928569|dbj|BAC05873.1|	3871	0	seven transmembrane helix receptor [Homo sapiens]	gi|767906260|ref|XM_011542239.1|	3422	0	PREDICTED: Homo sapiens taste receptor, type 1, member 3 (TAS1R3), transcript variant X1, mRNA	Q7RTX0	1492	0	Taste receptor type 1 member 3	.	.	.	.	pfam01094	ANF_receptor	Receptor family ligand binding region. This family includes extracellular ligand binding domains of a wide range of receptors. This family also includes the bacterial amino acid binding proteins of known structure.	GO:0001582|detection of chemical stimulus involved in sensory perception of sweet taste;GO:0007186|G-protein coupled receptor signaling pathway;GO:0050916|sensory perception of sweet taste;GO:0050917|sensory perception of umami taste;	GO:0016021|integral component of membrane;GO:0005886|plasma membrane;GO:1903767|sweet taste receptor complex;	GO:0004930|G-protein coupled receptor activity;GO:0046982|protein heterodimerization activity;GO:0008527|taste receptor activity;	K04626	TAS1R3; taste receptor type 1 member 3
ENSG00000100767	41	2.95715	19	1.35289	2.18581	1.12817	0.00348592	0.016038	up	yes	PAPLN	protein_coding	chr14:73237497-73274640:+	gi|767981843|ref|XP_011535592.1|	6551	0	PREDICTED: papilin isoform X1 [Homo sapiens]	gi|767981842|ref|XM_011537290.1|	5912	0	PREDICTED: Homo sapiens papilin, proteoglycan-like sulfated glycoprotein (PAPLN), transcript variant X1, mRNA	O95428	2528	0	Papilin	.	.	.	.	pfam05986	ADAM_spacer1	ADAM-TS Spacer 1. This family represents the Spacer-1 region from the ADAM-TS family of metalloproteinases.	.	GO:0005576|extracellular region;	GO:0008233|peptidase activity;GO:0004867|serine-type endopeptidase inhibitor activity;	.	.
ENSG00000137877	149	10.7467	69	4.91311	2.18736	1.12919	2.5034e-08	3.3497e-07	up	yes	SPTBN5	protein_coding	chr15:41848144-41894077:-	gi|485837026|ref|NP_057726.4|	16310	0	spectrin beta chain, non-erythrocytic 5 [Homo sapiens]	gi|485837025|ref|NM_016642.3|	11723	0	Homo sapiens spectrin beta, non-erythrocytic 5 (SPTBN5), mRNA	Q9NRC6	6287	0	Spectrin beta chain, non-erythrocytic 5	SPAC15A10.08	218	1e-57	COG5069	pfam00307	CH	Calponin homology (CH) domain. The CH domain is found in both cytoskeletal proteins and signal transduction proteins. The CH domain is involved in actin binding in some members of the family. However in calponins there is evidence that the CH domain is not involved in its actin binding activity. Most member proteins have from two to four copies of the CH domain, however some proteins such as calp…	GO:0030036|actin cytoskeleton organization;GO:0051693|actin filament capping;GO:0007411|axon guidance;GO:0006888|ER to Golgi vesicle-mediated transport;GO:0007030|Golgi organization;GO:0007041|lysosomal transport;GO:0000165|MAPK cascade;GO:0051260|protein homooligomerization;	GO:0005737|cytoplasm;GO:0005829|cytosol;GO:0016020|membrane;GO:0032391|photoreceptor connecting cilium;GO:0097381|photoreceptor disc membrane;GO:0008091|spectrin;	GO:0003779|actin binding;GO:0034452|dynactin binding;GO:0045505|dynein intermediate chain binding;GO:0019894|kinesin binding;GO:0032029|myosin tail binding;GO:0043621|protein self-association;GO:0005088|Ras guanyl-nucleotide exchange factor activity;GO:0030507|spectrin binding;	K06115	SPTB; spectrin beta
ENSG00000269970	39	2.8129	18	1.28168	2.1947	1.13402	0.0042228	0.018855	up	yes	AL162424.1	sense_intronic	chr9:122372605-122372825:+	.	.	.	.	gi|767957929|ref|XM_011518876.1|	221	8e-111	PREDICTED: Homo sapiens prostaglandin-endoperoxide synthase 1 (prostaglandin G/H synthase and cyclooxygenase) (PTGS1), transcript variant X3, mRNA	.	.	.	.	.	.	.	.	pfam04515	Choline_transpo	Plasma-membrane choline transporter. This family represents a high-affinity plasma-membrane choline transporter in C.elegans which is thought to be rate-limiting for ACh synthesis in cholinergic nerve terminals.	.	.	.	.	.
ENSG00000233237	89	6.41918	41	2.91938	2.19881	1.13673	1.48926e-05	0.000121475	up	yes	LINC00472	lincRNA	chr6:71344344-71420769:-	gi|694917070|ref|XP_009449814.1|	636	1e-73	PREDICTED: putative uncharacterized protein encoded by LINC00472 isoform X1 [Pan troglodytes]	gi|551859585|tpe|HG499370.1|	2958	0	TPA: Homo sapiens long non-coding RNA OTTHUMT00000041168.3 (LINC00472 gene), lincRNA	.	.	.	.	.	.	.	.	pfam15452	NYAP_C	Neuronal tyrosine-phosphorylated phosphoinositide-3-kinase adapter. NYAP_C is a C-terminal family of eukaryotic proteins that are substrates of tyrosine kinase in the brain. When first identified, the family members were referred to as unconventional myosin XVI, or Myr 8. However, proteins have now been identified as being integrally involved in neuronal function and morphogenesis. The family is …	.	.	.	.	.
ENSG00000181350	50	3.60628	23	1.6377	2.20204	1.13884	0.00115197	0.0060927	up	yes	LRRC75A	protein_coding	chr17:16441577-16492153:-	gi|795442248|ref|XP_011885359.1|	854	4e-101	PREDICTED: leucine-rich repeat-containing protein 75A isoform X1 [Cercocebus atys]	gi|21733878|emb|AL833245.1|	3150	0	Homo sapiens mRNA; cDNA DKFZp761C0220 (from clone DKFZp761C0220)	.	.	.	.	.	.	.	.	pfam13900	GVQW	Putative binding domain. This short domain is often found nested inside other longer domains. The function is not known, but the domain carries a highly conserved GVQW motif. The members are rich in proline and cysteine. This may be a binding domain.	.	.	.	.	.
ENSG00000085276	183	13.199	84	5.98118	2.20676	1.14193	4.60087e-10	7.85098e-09	up	yes	MECOM	protein_coding	chr3:169083499-169663618:-	gi|545408|gb|AAB29907.1|	5549	0	AML1-EVI-1 fusion protein [Homo sapiens]	gi|255683389|ref|NM_001164000.1|	5732	0	Homo sapiens MDS1 and EVI1 complex locus (MECOM), transcript variant 6, mRNA	Q03112	2139	0	MDS1 and EVI1 complex locus protein	.	.	.	.	pfam13465	zf-H2C2_2	Zinc-finger double domain.	GO:0006915|apoptotic process;GO:0030154|cell differentiation;GO:0071425|hematopoietic stem cell proliferation;GO:0046329|negative regulation of JNK cascade;GO:0043069|negative regulation of programmed cell death;GO:0045892|negative regulation of transcription, DNA-templated;GO:0045893|positive regulation of transcription, DNA-templated;GO:0051726|regulation of cell cycle;GO:0006351|transcription,…	GO:0005829|cytosol;GO:0016607|nuclear speck;GO:0005654|nucleoplasm;GO:0005634|nucleus;	GO:0003677|DNA binding;GO:0003700|transcription factor activity, sequence-specific DNA binding;GO:0018024|histone-lysine N-methyltransferase activity;GO:0046872|metal ion binding;GO:0042803|protein homodimerization activity;GO:0000981|RNA polymerase II transcription factor activity, sequence-specific DNA binding;	K04462	EVI1; ecotropic virus integration site 1 protein
ENSG00000075826	85	6.13068	39	2.77697	2.20768	1.14253	2.14552e-05	0.000169105	up	yes	SEC31B	protein_coding	chr10:100486642-100519864:-	gi|14149696|ref|NP_056305.1|	3529	0	protein transport protein Sec31B [Homo sapiens]	gi|48734945|gb|BC071580.1|	5066	0	Homo sapiens SEC31-like 2 (S. cerevisiae), mRNA (cDNA clone IMAGE:5295715)	Q9NQW1	1369	0	Protein transport protein Sec31B	.	.	.	.	pfam03154	Atrophin-1	Atrophin-1 family. Atrophin-1 is the protein product of the dentatorubral-pallidoluysian atrophy (DRPLA) gene. DRPLA OMIM:125370 is a progressive neurodegenerative disorder. It is caused by the expansion of a CAG repeat in the DRPLA gene on chromosome 12p. This results in an extended polyglutamine region in atrophin-1, that is thought to confer toxicity to the protein, possibly through altering i…	GO:0015031|protein transport;GO:0016192|vesicle-mediated transport;	GO:0005789|endoplasmic reticulum membrane;GO:0012507|ER to Golgi transport vesicle membrane;GO:0030120|vesicle coat;	.	K14005	SEC31; protein transport protein SEC31
ENSG00000066279	2901	209.236	1328	94.5596	2.21275	1.14584	1.13197e-136	6.29598e-134	up	yes	ASPM	protein_coding	chr1:197084128-197146694:-	gi|126116596|ref|NP_060606.3|	17760	0	abnormal spindle-like microcephaly-associated protein isoform 1 [Homo sapiens]	gi|194248058|ref|NM_018136.4|	10887	0	Homo sapiens abnormal spindle microtubule assembly (ASPM), transcript variant 1, mRNA	Q8IZT6	6844	0	Abnormal spindle-like microcephaly-associated protein	.	.	.	.	pfam11971	CAMSAP_CH	CAMSAP CH domain. This domain is the N-terminal CH domain from the CAMSAP proteins.i	GO:0021987|cerebral cortex development;GO:0048589|developmental growth;GO:0021873|forebrain neuroblast division;GO:0051661|maintenance of centrosome location;GO:0008584|male gonad development;GO:0045769|negative regulation of asymmetric cell division;GO:0045665|negative regulation of neuron differentiation;GO:0001764|neuron migration;GO:0097150|neuronal stem cell population maintenance;GO:0048477…	GO:0016324|apical plasma membrane;GO:0005813|centrosome;GO:0005737|cytoplasm;GO:0072687|meiotic spindle;GO:0036449|microtubule minus-end;GO:0030496|midbody;GO:0097431|mitotic spindle pole;GO:0005634|nucleus;	GO:0005516|calmodulin binding;GO:0019901|protein kinase binding;	K16743	ASPM, ASP; abnormal spindle-like microcephaly-associated protein
ENSG00000255624	59	4.25541	27	1.92252	2.21345	1.1463	0.000385957	0.00232652	up	yes	AC073585.1	transcribed_processed_pseudogene	chr10:122879681-122898615:+	gi|795358316|ref|XP_011785614.1|	961	5e-121	PREDICTED: uncharacterized protein C10orf88 homolog [Colobus angolensis palliatus]	gi|224589122|ref|NR_027282.1|	1567	0	Homo sapiens chromosome 10 open reading frame 88 pseudogene (LOC399815), non-coding RNA	Q9H8K7	352	6e-114	Uncharacterized protein C10orf88	.	.	.	.	pfam14958	DUF4506	Domain of unknown function (DUF4506). This domain family is found in eukaryotes, and is approximately 140 amino acids in length.	.	.	GO:0042802|identical protein binding;	.	.
ENSG00000085224	1449	104.51	663	47.2086	2.21379	1.14652	2.752e-69	6.02493e-67	up	yes	ATRX	protein_coding	chrX:77504878-77786233:-	gi|530788276|ref|NP_000480.3|	10257	0	transcriptional regulator ATRX isoform 1 [Homo sapiens]	gi|530788275|ref|NM_000489.4|	11167	0	Homo sapiens alpha thalassemia/mental retardation syndrome X-linked (ATRX), transcript variant 1, mRNA	P46100	3954	0	Transcriptional regulator ATRX	SPAC15A10.03c	158	5e-38	COG0553	pfam00176	SNF2_N	SNF2 family N-terminal domain. This domain is found in proteins involved in a variety of processes including transcription regulation (e.g., SNF2, STH1, brahma, MOT1), DNA repair (e.g., ERCC6, RAD16, RAD5), DNA recombination (e.g., RAD54), and chromatin unwinding (e.g., ISWI) as well as a variety of other proteins with little functional information (e.g., lodestar, ETL1).	GO:0072711|cellular response to hydroxyurea;GO:0006338|chromatin remodeling;GO:0070192|chromosome organization involved in meiosis;GO:0030330|DNA damage response, signal transduction by p53 class mediator;GO:0006306|DNA methylation;GO:0006310|DNA recombination;GO:0006281|DNA repair;GO:0006336|DNA replication-independent nucleosome assembly;GO:0030900|forebrain development;GO:0000212|meiotic spind…	GO:0000780|condensed nuclear chromosome, centromeric region;GO:0016604|nuclear body;GO:0000784|nuclear chromosome, telomeric region;GO:0005720|nuclear heterochromatin;GO:0031618|nuclear pericentric heterochromatin;GO:1990707|nuclear subtelomeric heterochromatin;GO:0005654|nucleoplasm;GO:0005634|nucleus;GO:0005721|pericentric heterochromatin;GO:0016605|PML body;GO:0070603|SWI/SNF superfamily-type …	GO:0005524|ATP binding;GO:0003682|chromatin binding;GO:0070087|chromo shadow domain binding;GO:0003677|DNA binding;GO:0003678|DNA helicase activity;GO:0015616|DNA translocase activity;GO:0004386|helicase activity;GO:0042393|histone binding;GO:0046872|metal ion binding;GO:0035064|methylated histone binding;GO:0000981|RNA polymerase II transcription factor activity, sequence-specific DNA binding;	K10779	ATRX; transcriptional regulator ATRX [EC:3.6.4.12]
ENSG00000087303	35	2.5244	16	1.13927	2.2158	1.14783	0.0062045	0.0260646	up	yes	NID2	protein_coding	chr14:52004803-52069228:-	gi|144953895|ref|NP_031387.3|	6802	0	nidogen-2 precursor [Homo sapiens]	gi|144953894|ref|NM_007361.3|	4811	0	Homo sapiens nidogen 2 (NID2), mRNA	Q14112	2618	0	Nidogen-2	.	.	.	.	pfam07474	G2F	G2F domain. Nidogen, an invariant component of basement membranes, is a multifunctional protein that interacts with most other major basement membrane proteins. The G2 fragment or (G2F domain) contains binding sites for collagen IV and perlecan. The structure is composed of an 11-stranded beta-barrel with a central helix. This domain is structurally related to that of green fluorescent protein pf…	GO:0071711|basement membrane organization;GO:0007155|cell adhesion;GO:0007160|cell-matrix adhesion;GO:0030198|extracellular matrix organization;	GO:0005604|basement membrane;GO:0070062|extracellular exosome;GO:0031012|extracellular matrix;GO:0005576|extracellular region;GO:0005886|plasma membrane;	GO:0005509|calcium ion binding;GO:0005518|collagen binding;	K06826	NID; nidogen (entactin)
ENSG00000214941	81	5.84218	37	2.63457	2.21751	1.14894	3.09133e-05	0.000234665	up	yes	ZSWIM7	protein_coding	chr17:15976560-15999717:-	gi|111607459|ref|NP_001036163.1|	639	3e-76	zinc finger SWIM domain-containing protein 7 [Homo sapiens]	gi|111607460|ref|NM_001042697.1|	2008	0	Homo sapiens zinc finger SWIM-type containing 7 (ZSWIM7), transcript variant 1, mRNA	Q19AV6	250	1e-77	Zinc finger SWIM domain-containing protein 7	.	.	.	.	pfam13900	GVQW	Putative binding domain. This short domain is often found nested inside other longer domains. The function is not known, but the domain carries a highly conserved GVQW motif. The members are rich in proline and cysteine. This may be a binding domain.	GO:0000724|double-strand break repair via homologous recombination;GO:0050821|protein stabilization;	GO:0005634|nucleus;GO:0097196|Shu complex;	GO:0008270|zinc ion binding;	.	.
ENSG00000158528	44	3.17353	20	1.42409	2.22846	1.15605	0.00202792	0.0100224	up	yes	PPP1R9A	protein_coding	chr7:94907202-95296415:+	gi|261244904|ref|NP_001159634.1|	6143	0	neurabin-1 isoform 3 [Homo sapiens]	gi|261244903|ref|NM_001166162.1|	10090	0	Homo sapiens protein phosphatase 1 regulatory subunit 9A (PPP1R9A), transcript variant 3, mRNA	Q9ULJ8	1770	0	Neurabin-1	.	.	.	.	pfam13900	GVQW	Putative binding domain. This short domain is often found nested inside other longer domains. The function is not known, but the domain carries a highly conserved GVQW motif. The members are rich in proline and cysteine. This may be a binding domain.	GO:0007015|actin filament organization;GO:0007568|aging;GO:0019722|calcium-mediated signaling;GO:0097237|cellular response to toxic substance;GO:0060079|excitatory postsynaptic potential;GO:1900272|negative regulation of long-term synaptic potentiation;GO:1904049|negative regulation of spontaneous neurotransmitter secretion;GO:0051497|negative regulation of stress fiber assembly;GO:0031175|neuron…	GO:0030054|cell junction;GO:0030864|cortical actin cytoskeleton;GO:0005829|cytosol;GO:0044326|dendritic spine neck;GO:0030175|filopodium;GO:1990761|growth cone lamellipodium;GO:0031594|neuromuscular junction;GO:0043025|neuronal cell body;GO:0014069|postsynaptic density;	GO:0051015|actin filament binding;GO:0051020|GTPase binding;GO:0044325|ion channel binding;GO:0008022|protein C-terminus binding;GO:0019904|protein domain specific binding;GO:0042803|protein homodimerization activity;GO:0019901|protein kinase binding;GO:0008157|protein phosphatase 1 binding;	K17551	PPP1R9; neurabin
ENSG00000125046	106	7.64532	48	3.41782	2.2369	1.1615	1.52377e-06	1.51782e-05	up	yes	SSUH2	protein_coding	chr3:8619400-8745040:-	gi|376334943|ref|NP_001243677.1|	1146	2e-143	protein SSUH2 homolog isoform 1 [Homo sapiens]	gi|34528383|dbj|AK122938.1|	3206	0	Homo sapiens cDNA FLJ16634 fis, clone TESTI4024930, highly similar to Homo sapiens fls485	Q8C3L1	361	2e-113	Protein SSUH2 homolog	.	.	.	.	pfam00684	DnaJ_CXXCXGXG	DnaJ central domain. The central cysteine-rich (CR) domain of DnaJ proteins contains four repeats of the motif CXXCXGXG where X is any amino acid. The isolated cysteine rich domain folds in zinc dependent fashion. Each set of two repeats binds one unit of zinc. Although this domain has been implicated in substrate binding, no evidence of specific interaction between the isolated DNAJ cysteine ric…	GO:0042476|odontogenesis;	GO:0005737|cytoplasm;GO:0005634|nucleus;	GO:0031072|heat shock protein binding;GO:0051082|unfolded protein binding;	.	.
ENSG00000100092	42	3.02928	19	1.35289	2.23912	1.16293	0.00244957	0.011839	up	yes	SH3BP1	protein_coding	chr22:37634654-37656119:+	gi|119580577|gb|EAW60173.1|	2527	0	SH3-domain binding protein 1, isoform CRA_c [Homo sapiens]	gi|34530143|dbj|AK124370.1|	2840	0	Homo sapiens cDNA FLJ42379 fis, clone UTERU2036089, highly similar to SH3-BINDING PROTEIN 3BP-1	Q9Y3L3	977	0	SH3 domain-binding protein 1	.	.	.	.	pfam00620	RhoGAP	RhoGAP domain. GTPase activator proteins towards Rho/Rac/Cdc42-like small GTPases.	GO:0007015|actin filament organization;GO:0034329|cell junction assembly;GO:0016477|cell migration;GO:0045198|establishment of epithelial cell apical/basal polarity;GO:0051058|negative regulation of small GTPase mediated signal transduction;GO:0006911|phagocytosis, engulfment;GO:0043547|positive regulation of GTPase activity;GO:0032956|regulation of actin cytoskeleton organization;GO:0030834|regu…	GO:0005912|adherens junction;GO:0005923|bicellular tight junction;GO:0031252|cell leading edge;GO:0005829|cytosol;GO:0030027|lamellipodium;GO:0005634|nucleus;GO:0001891|phagocytic cup;	GO:0005096|GTPase activator activity;GO:0030215|semaphorin receptor binding;GO:0017124|SH3 domain binding;	.	.
ENSG00000224138	80	5.77005	36	2.56336	2.25097	1.17055	2.63474e-05	0.000203228	up	yes	AC000123.1	antisense	chr7:127350128-127351523:+	.	.	.	.	gi|551862697|tpe|HG500586.1|	516	0	TPA: Homo sapiens long non-coding RNA OTTHUMT00000308984.1 (AC000123.4 gene), antisense	.	.	.	.	.	.	.	.	pfam05793	TFIIF_alpha	Transcription initiation factor IIF, alpha subunit (TFIIF-alpha). Transcription initiation factor IIF, alpha subunit (TFIIF-alpha) or RNA polymerase II-associating protein 74 (RAP74) is the large subunit of transcription factor IIF (TFIIF), which is essential for accurate initiation and stimulates elongation by RNA polymerase II.	.	.	.	.	.
ENSG00000186714	40	2.88503	18	1.28168	2.25097	1.17055	0.00295942	0.0139207	up	yes	CCDC73	protein_coding	chr11:32602246-32794658:-	gi|148922300|gb|AAI46801.1|	494	2e-53	CCDC73 protein [Homo sapiens]	gi|148922299|gb|BC146800.1|	4351	0	Homo sapiens coiled-coil domain containing 73, mRNA (cDNA clone IMAGE:8860311), complete cds	.	.	.	.	.	.	.	.	pfam14093	DUF4271	Domain of unknown function (DUF4271). This family of integral membrane proteins is functionally uncharacterized. This family of proteins is found in bacteria. Proteins in this family are typically between 221 and 326 amino acids in length.	.	.	.	.	.
ENSG00000198919	40	2.88503	18	1.28168	2.25097	1.17055	0.00295942	0.0139207	up	yes	DZIP3	protein_coding	chr3:108589682-108694846:+	gi|7662244|ref|NP_055463.1|	6097	0	E3 ubiquitin-protein ligase DZIP3 [Homo sapiens]	gi|197304766|ref|NM_014648.3|	5347	0	Homo sapiens DAZ interacting zinc finger protein 3 (DZIP3), mRNA	Q86Y13	2355	0	E3 ubiquitin-protein ligase DZIP3	.	.	.	.	pfam13639	zf-RING_2	Ring finger domain.	GO:0030968|endoplasmic reticulum unfolded protein response;GO:0000209|protein polyubiquitination;GO:0030433|ER-associated ubiquitin-dependent protein catabolic process;	GO:0005737|cytoplasm;GO:0036513|Derlin-1 retrotranslocation complex;GO:0044322|endoplasmic reticulum quality control compartment;GO:0000836|Hrd1p ubiquitin ligase complex;	GO:0046872|metal ion binding;GO:0019902|phosphatase binding;GO:0031593|polyubiquitin binding;GO:0003723|RNA binding;GO:0061630|ubiquitin protein ligase activity;GO:0004842|ubiquitin-protein transferase activity;GO:1990381|ubiquitin-specific protease binding;GO:0051082|unfolded protein binding;	K10642	DZIP3; E3 ubiquitin-protein ligase DZIP3 [EC:2.3.2.27]
ENSG00000237934	40	2.88503	18	1.28168	2.25097	1.17055	0.00295942	0.0139207	up	yes	AL590729.1	antisense	chr1:29223933-29224816:+	.	.	.	.	gi|551895801|tpe|HG491839.1|	573	0	TPA: Homo sapiens long non-coding RNA OTTHUMT00000010000.2 (RP11-467D18.2 gene), antisense	.	.	.	.	.	.	.	.	pfam08474	MYT1	Myelin transcription factor 1. This domain is found in the myelin transcription factor 1 (MYT1) of chordates. MYT1 contains C2HC zinc finger domains (pfam01530) and is expressed in developing neurons of the central nervous system where it is involved in the selection of neuronal precursor cells.	.	.	.	.	.
ENSG00000224411	89	6.41918	40	2.84818	2.25378	1.17235	9.05912e-06	7.73251e-05	up	yes	HSP90AA2P	processed_pseudogene	chr11:27888838-27891033:-	gi|743744923|ref|XP_010967090.1|	2456	0	PREDICTED: heat shock protein HSP 90-alpha [Camelus bactrianus]	gi|169646193|ref|NG_005856.3|	2196	0	Homo sapiens heat shock protein 90kDa alpha family class A member 2, pseudogene (HSP90AA2P) on chromosome 11	P07900	944	0	Heat shock protein HSP 90-alpha	SPAC926.04c	377	7e-144	COG0326	pfam00183	HSP90	Hsp90 protein.	GO:0048675|axon extension;GO:0021955|central nervous system neuron axonogenesis;GO:0061684|chaperone-mediated autophagy;GO:0051131|chaperone-mediated protein complex assembly;GO:0051186|cofactor metabolic process;GO:0019221|cytokine-mediated signaling pathway;GO:0038128|ERBB2 signaling pathway;GO:0030010|establishment of cell polarity;GO:0038096|Fc-gamma receptor signaling pathway involved in pha…	GO:0044295|axonal growth cone;GO:0005737|cytoplasm;GO:0005829|cytosol;GO:0044294|dendritic growth cone;GO:0071682|endocytic vesicle lumen;GO:0070062|extracellular exosome;GO:0005576|extracellular region;GO:0043202|lysosomal lumen;GO:0042470|melanosome;GO:0016020|membrane;GO:0043209|myelin sheath;GO:0043025|neuronal cell body;GO:0005654|nucleoplasm;GO:0005634|nucleus;GO:0048471|perinuclear region …	GO:0005524|ATP binding;GO:0016887|ATPase activity;GO:0042623|ATPase activity, coupled;GO:0070182|DNA polymerase binding;GO:0051020|GTPase binding;GO:0042826|histone deacetylase binding;GO:0042802|identical protein binding;GO:0023026|MHC class II protein complex binding;GO:0030235|nitric-oxide synthase regulator activity;GO:0000166|nucleotide binding;GO:0042803|protein homodimerization activity;GO…	K04079	htpG, HSP90A; molecular chaperone HtpG
ENSG00000111799	987	71.188	443	31.5436	2.25681	1.17429	1.45138e-49	2.10341e-47	up	yes	COL12A1	protein_coding	chr6:75084326-75206051:-	gi|93141047|ref|NP_004361.3|	14378	0	collagen alpha-1(XII) chain long isoform precursor [Homo sapiens]	gi|93141046|ref|NM_004370.5|	11579	0	Homo sapiens collagen type XII alpha 1 (COL12A1), transcript variant long, mRNA	Q99715	5559	0	Collagen alpha-1(XII) chain	.	.	.	.	pfam00092	VWA	von Willebrand factor type A domain.	GO:0007155|cell adhesion;GO:0030199|collagen fibril organization;GO:0035987|endodermal cell differentiation;GO:0001501|skeletal system development;	GO:0005595|collagen type XII trimer;GO:0005788|endoplasmic reticulum lumen;GO:0070062|extracellular exosome;GO:0031012|extracellular matrix;GO:0005576|extracellular region;GO:0005615|extracellular space;GO:1903561|extracellular vesicle;	GO:0030020|extracellular matrix structural constituent conferring tensile strength;	K08132	COL12A; collagen, type XII, alpha
ENSG00000134970	1297	93.547	3147	224.081	0.41747	-1.26025	1.11594e-169	1.04388e-166	down	yes	MMP9	protein_coding	chr20:46008908-46016561:+	gi|74272287|ref|NP_004985.2|	3250	0	matrix metalloproteinase-9 preproprotein [Homo sapiens]	gi|74272286|ref|NM_004994.2|	2336	0	Homo sapiens matrix metallopeptidase 9 (MMP9), mRNA	P14780	1256	0	Matrix metalloproteinase-9	.	.	.	.	pfam00413	Peptidase_M10	Matrixin. The members of this family are enzymes that cleave peptides. These proteases require zinc for catalysis.	GO:0071276|cellular response to cadmium ion;GO:0034614|cellular response to reactive oxygen species;GO:0030574|collagen catabolic process;GO:0019221|cytokine-mediated signaling pathway;GO:0007566|embryo implantation;GO:0035987|endodermal cell differentiation;GO:0048013|ephrin receptor signaling pathway;GO:0022617|extracellular matrix disassembly;GO:0050900|leukocyte migration;GO:0030225|macrophag…	GO:0070062|extracellular exosome;GO:0031012|extracellular matrix;GO:0005576|extracellular region;GO:0005615|extracellular space;	GO:0005518|collagen binding;GO:0004175|endopeptidase activity;GO:0042802|identical protein binding;GO:0004222|metalloendopeptidase activity;GO:0008237|metallopeptidase activity;GO:0004252|serine-type endopeptidase activity;GO:0008270|zinc ion binding;	K01403	MMP9; matrix metalloproteinase-9 (gelatinase B) [EC:3.4.24.35]
ENSG00000128482	29	2.09164	13	0.925658	2.25963	1.17609	0.0110842	0.0420891	up	yes	RNF112	protein_coding	chr17:19411125-19417276:+	gi|264681488|ref|NP_009079.2|	2515	0	RING finger protein 112 [Homo sapiens]	gi|264681487|ref|NM_007148.4|	3212	0	Homo sapiens ring finger protein 112 (RNF112), mRNA	Q9ULX5	973	0	RING finger protein 112	.	.	.	.	pfam02263	GBP	Guanylate-binding protein, N-terminal domain. Transcription of the anti-viral guanylate-binding protein (GBP) is induced by interferon-gamma during macrophage induction. This family contains GBP1 and GPB2, both GTPases capable of binding GTP, GDP and GMP.	GO:0007050|cell cycle arrest;GO:0036474|cell death in response to hydrogen peroxide;GO:0036473|cell death in response to oxidative stress;GO:1990403|embryonic brain development;GO:0030182|neuron differentiation;GO:0071158|positive regulation of cell cycle arrest;GO:0045687|positive regulation of glial cell differentiation;GO:0045666|positive regulation of neuron differentiation;GO:0051865|protein…	GO:0044297|cell body;GO:0030054|cell junction;GO:0005737|cytoplasm;GO:0005768|endosome;GO:0019898|extrinsic component of membrane;GO:0016021|integral component of membrane;GO:0016604|nuclear body;GO:0005654|nucleoplasm;GO:0005634|nucleus;GO:0014069|postsynaptic density;GO:0045211|postsynaptic membrane;GO:0008021|synaptic vesicle;	GO:0005525|GTP binding;GO:0003924|GTPase activity;GO:0043621|protein self-association;GO:0061630|ubiquitin protein ligase activity;GO:0008270|zinc ion binding;	.	.
ENSG00000178150	29	2.09164	13	0.925658	2.25963	1.17609	0.0110842	0.0420891	up	yes	ZNF114	protein_coding	chr19:48270102-48287608:+	gi|23957700|ref|NP_705836.1|	2269	0	zinc finger protein 114 isoform 1 [Homo sapiens]	gi|666637925|ref|NM_153608.2|	2478	0	Homo sapiens zinc finger protein 114 (ZNF114), transcript variant 1, mRNA	Q8NC26	878	0	Zinc finger protein 114	.	.	.	.	pfam13900	GVQW	Putative binding domain. This short domain is often found nested inside other longer domains. The function is not known, but the domain carries a highly conserved GVQW motif. The members are rich in proline and cysteine. This may be a binding domain.	GO:0006351|transcription, DNA-templated;	GO:0070062|extracellular exosome;GO:0005634|nucleus;	GO:0003677|DNA binding;GO:0042802|identical protein binding;GO:0046872|metal ion binding;GO:0000981|RNA polymerase II transcription factor activity, sequence-specific DNA binding;	K09228	KRAB; KRAB domain-containing zinc finger protein
ENSG00000010818	179	12.9105	80	5.69636	2.26645	1.18043	2.4656e-10	4.39311e-09	up	yes	HIVEP2	protein_coding	chr6:142751467-142956698:-	gi|38260|emb|CAA46596.1|	11429	0	MBP-2 (MHC Binding Protein-2) [Homo sapiens]	gi|110347462|ref|NM_006734.3|	9613	0	Homo sapiens human immunodeficiency virus type I enhancer binding protein 2 (HIVEP2), mRNA	P31629	4343	0	Transcription factor HIVEP2	.	.	.	.	pfam13465	zf-H2C2_2	Zinc-finger double domain.	GO:0007275|multicellular organismal development;GO:0006355|regulation of transcription, DNA-templated;GO:0007165|signal transduction;GO:0006366|transcription from RNA polymerase II promoter;	GO:0005654|nucleoplasm;GO:0005634|nucleus;	GO:0003677|DNA binding;GO:0003700|transcription factor activity, sequence-specific DNA binding;GO:0046872|metal ion binding;GO:0000981|RNA polymerase II transcription factor activity, sequence-specific DNA binding;GO:0043565|sequence-specific DNA binding;GO:0044212|transcription regulatory region DNA binding;	K09239	HIVEP; human immunodeficiency virus type I enhancer-binding protein
ENSG00000227110	54	3.89478	24	1.70891	2.27911	1.18847	0.000473954	0.00278836	up	yes	LMCD1-AS1	antisense	chr3:7952805-8611924:-	gi|343960250|dbj|BAK63979.1|	132	2e-07	hypothetical protein [Pan troglodytes]	gi|571026764|ref|NR_110131.1|	2683	0	Homo sapiens uncharacterized LOC101927394 (LOC101927394), long non-coding RNA	.	.	.	.	.	.	.	.	pfam14897	EpsG	EpsG family. This family of proteins are related to the EpsG protein from B. subtilis. These proteins are likely glycosyl transferases belonging to the membrane protein GT-C clan.	.	.	.	.	.
ENSG00000064309	27	1.94739	12	0.854454	2.27911	1.18847	0.0134593	0.0495056	up	yes	CDON	protein_coding	chr11:125955796-126063335:-	gi|343790941|ref|NP_001230526.1|	6631	0	cell adhesion molecule-related/down-regulated by oncogenes isoform 1 precursor [Homo sapiens]	gi|343790940|ref|NM_001243597.1|	8116	0	Homo sapiens cell adhesion associated, oncogene regulated (CDON), transcript variant 1, mRNA	Q4KMG0	2562	0	Cell adhesion molecule-related/down-regulated by oncogenes	.	.	.	.	pfam13900	GVQW	Putative binding domain. This short domain is often found nested inside other longer domains. The function is not known, but the domain carries a highly conserved GVQW motif. The members are rich in proline and cysteine. This may be a binding domain.	GO:0009952|anterior/posterior pattern specification;GO:0007155|cell adhesion;GO:0001708|cell fate specification;GO:0021987|cerebral cortex development;GO:0010172|embryonic body morphogenesis;GO:0060059|embryonic retina morphogenesis in camera-type eye;GO:0002088|lens development in camera-type eye;GO:0007520|myoblast fusion;GO:0043410|positive regulation of MAPK cascade;GO:0051149|positive regula…	GO:0005887|integral component of plasma membrane;GO:0005886|plasma membrane;	.	.	.
ENSG00000231066	27	1.94739	12	0.854454	2.27911	1.18847	0.0134593	0.0495056	up	yes	NPM1P9	processed_pseudogene	chrX:14834476-14835319:-	gi|197692173|dbj|BAG70050.1|	724	3e-91	nucleophosmin 1 isoform 1 [Homo sapiens]	gi|172088141|ref|NG_005106.2|	844	0	Homo sapiens nucleophosmin 1 (nucleolar phosphoprotein B23, numatrin) pseudogene 9 (NPM1P9) on chromosome X	P06748	280	1e-91	Nucleophosmin	.	.	.	.	pfam03066	Nucleoplasmin	Nucleoplasmin. Nucleoplasmins are also known as chromatin decondensation proteins. They bind to core histones and transfer DNA to them in a reaction that requires ATP. This is thought to play a role in the assembly of regular nucleosomal arrays.	GO:0007569|cell aging;GO:0034644|cellular response to UV;GO:0034080|CENP-A containing nucleosome assembly;GO:0007098|centrosome cycle;GO:0006281|DNA repair;GO:0006886|intracellular protein transport;GO:0043066|negative regulation of apoptotic process;GO:0008285|negative regulation of cell proliferation;GO:0010826|negative regulation of centrosome duplication;GO:0044387|negative regulation of prot…	GO:0005813|centrosome;GO:0005737|cytoplasm;GO:0005829|cytosol;GO:0005925|focal adhesion;GO:0016020|membrane;GO:0005730|nucleolus;GO:0005654|nucleoplasm;GO:0005634|nucleus;GO:0032991|macromolecular complex;GO:0032993|protein-DNA complex;GO:0031616|spindle pole centrosome;	GO:0033613|activating transcription factor binding;GO:0001047|core promoter binding;GO:0042393|histone binding;GO:0051059|NF-kappaB binding;GO:0046982|protein heterodimerization activity;GO:0042803|protein homodimerization activity;GO:0019901|protein kinase binding;GO:0004860|protein kinase inhibitor activity;GO:0043023|ribosomal large subunit binding;GO:0043024|ribosomal small subunit binding;GO…	K11276	NPM1; nucleophosmin 1
ENSG00000261578	140	10.0976	62	4.41468	2.28728	1.19363	1.63289e-08	2.25529e-07	up	yes	AP003119.3	sense_overlapping	chr11:76800364-76804555:+	gi|119585836|gb|EAW65432.1|	165	4e-10	hCG2038442, partial [Homo sapiens]	gi|551871803|tpe|HG504018.1|	4192	0	TPA: Homo sapiens long non-coding RNA OTTHUMT00000382875.1 (RP11-21L23.2 gene), sense_overlapping	.	.	.	.	.	.	.	.	pfam13900	GVQW	Putative binding domain. This short domain is often found nested inside other longer domains. The function is not known, but the domain carries a highly conserved GVQW motif. The members are rich in proline and cysteine. This may be a binding domain.	.	.	.	.	.
ENSG00000229191	34	2.45227	15	1.06807	2.29599	1.19912	0.00522235	0.0225515	up	yes	AL358473.1	antisense	chr1:201023949-201028792:+	gi|119611738|gb|EAW91332.1|	375	2e-38	hCG2038751, partial [Homo sapiens]	gi|551898924|tpe|HG493066.1|	3496	0	TPA: Homo sapiens long non-coding RNA OTTHUMT00000087051.1 (RP11-168O16.1 gene), antisense	Q86U02	65.9	1e-10	Putative uncharacterized protein encoded by LINC00596	.	.	.	.	pfam13900	GVQW	Putative binding domain. This short domain is often found nested inside other longer domains. The function is not known, but the domain carries a highly conserved GVQW motif. The members are rich in proline and cysteine. This may be a binding domain.	.	GO:0016021|integral component of membrane;	.	.	.
ENSG00000215704	50	3.60628	22	1.5665	2.30213	1.20297	0.000684755	0.00386819	up	yes	CELA2B	protein_coding	chr1:15465909-15491400:+	gi|212288098|sp|P08218.2|CEL2B_HUMAN	1405	0	RecName: Full=Chymotrypsin-like elastase family member 2B; AltName: Full=Elastase-2B; Flags: Precursor	gi|58331210|ref|NM_015849.2|	920	0	Homo sapiens chymotrypsin like elastase family member 2B (CELA2B), mRNA	P08218	545	0	Chymotrypsin-like elastase family member 2B	VC1649	97.4	1e-21	COG5640	pfam00089	Trypsin	Trypsin.	.	GO:0005576|extracellular region;GO:0005615|extracellular space;	GO:0004252|serine-type endopeptidase activity;	K01346	CELA2; pancreatic elastase II [EC:3.4.21.71]
ENSG00000226314	66	4.76029	29	2.06493	2.3053	1.20496	9.36951e-05	0.000647042	up	yes	ZNF192P1	transcribed_unprocessed_pseudogene	chr6:28161769-28169594:+	gi|675650629|ref|XP_008992021.1|	1385	0	PREDICTED: zinc finger protein 383-like isoform X1 [Callithrix jacchus]	gi|495534203|ref|NR_103448.1|	1398	0	Homo sapiens zinc finger protein 192 pseudogene 1 (ZNF192P1), non-coding RNA	Q15776	327	5e-102	Zinc finger protein with KRAB and SCAN domains 8	.	.	.	.	pfam13465	zf-H2C2_2	Zinc-finger double domain.	GO:0006351|transcription, DNA-templated;	GO:0005634|nucleus;	GO:0003677|DNA binding;GO:0046872|metal ion binding;GO:0000981|RNA polymerase II transcription factor activity, sequence-specific DNA binding;	K09229	ZKSCAN; KRAB and SCAN domains-containing zinc finger protein
ENSG00000279278	66	4.76029	29	2.06493	2.3053	1.20496	9.36951e-05	0.000647042	up	yes	AC245060.6	lincRNA	chr22:22264601-22273020:+	gi|1196433|gb|AAA88038.1|	883	1e-98	unknown protein, partial [Homo sapiens]	gi|685844747|tpe|LN608899.1|	8420	0	TPA: Homo sapiens long non-coding RNA OTTHUMT00000479129.1 (CH17-264L24.1 gene), lincRNA	O00370	347	5e-96	LINE-1 retrotransposable element ORF2 protein	.	.	.	.	pfam13900	GVQW	Putative binding domain. This short domain is often found nested inside other longer domains. The function is not known, but the domain carries a highly conserved GVQW motif. The members are rich in proline and cysteine. This may be a binding domain.	GO:0006310|DNA recombination;GO:0090305|nucleic acid phosphodiester bond hydrolysis;GO:0032199|reverse transcription involved in RNA-mediated transposition;GO:0032197|transposition, RNA-mediated;	.	GO:0046872|metal ion binding;GO:0003964|RNA-directed DNA polymerase activity;GO:0009036|Type II site-specific deoxyribonuclease activity;	.	.
ENSG00000183801	139	10.0255	61	4.34347	2.30817	1.20675	1.38126e-08	1.92846e-07	up	yes	OLFML1	protein_coding	chr11:7485388-7511377:+	gi|284172520|ref|NP_940876.2|	2027	0	olfactomedin-like protein 1 precursor [Homo sapiens]	gi|284172519|ref|NM_198474.3|	2792	0	Homo sapiens olfactomedin like 1 (OLFML1), mRNA	Q6UWY5	780	0	Olfactomedin-like protein 1	.	.	.	.	pfam02191	OLF	Olfactomedin-like domain.	.	GO:0005576|extracellular region;	.	.	.
ENSG00000071575	98	7.06831	43	3.06179	2.30855	1.20699	1.87521e-06	1.82807e-05	up	yes	TRIB2	protein_coding	chr2:12716889-12742734:+	gi|11056054|ref|NP_067675.1|	1829	0	tribbles homolog 2 [Homo sapiens]	gi|187607349|ref|NM_021643.3|	4391	0	Homo sapiens tribbles pseudokinase 2 (TRIB2), transcript variant 1, mRNA	Q92519	709	0	Tribbles homolog 2	.	.	.	.	pfam00069	Pkinase	Protein kinase domain.	GO:0045599|negative regulation of fat cell differentiation;GO:0045081|negative regulation of interleukin-10 biosynthetic process;GO:0006469|negative regulation of protein kinase activity;GO:0032436|positive regulation of proteasomal ubiquitin-dependent protein catabolic process;GO:0043405|regulation of MAP kinase activity;	GO:0005737|cytoplasm;GO:0005856|cytoskeleton;GO:0005634|nucleus;	GO:0031434|mitogen-activated protein kinase kinase binding;GO:0004860|protein kinase inhibitor activity;GO:0008134|transcription factor binding;GO:0031625|ubiquitin protein ligase binding;GO:0055106|ubiquitin-protein transferase regulator activity;	K08814	TRIB1_2; tribbles homolog 1/2
ENSG00000070729	269	19.4018	118	8.40213	2.30915	1.20736	2.81469e-15	8.39486e-14	up	yes	CNGB1	protein_coding	chr16:57882340-57971116:-	gi|114205399|ref|NP_001288.3|	4605	0	cyclic nucleotide-gated cation channel beta-1 isoform a [Homo sapiens]	gi|208431779|ref|NM_001297.4|	5641	0	Homo sapiens cyclic nucleotide gated channel beta 1 (CNGB1), transcript variant 1, mRNA	Q14028	1778	0	Cyclic nucleotide-gated cation channel beta-1	.	.	.	.	pfam00027	cNMP_binding	Cyclic nucleotide-binding domain.	GO:0006812|cation transport;GO:0050908|detection of light stimulus involved in visual perception;GO:0045494|photoreceptor cell maintenance;GO:0035845|photoreceptor cell outer segment organization;GO:0051290|protein heterotetramerization;GO:0033365|protein localization to organelle;GO:0051480|cytosolic calcium ion homeostasis;GO:0042391|regulation of membrane potential;GO:0022400|regulation of rho…	GO:0060170|ciliary membrane;GO:0000139|Golgi membrane;GO:0030660|Golgi-associated vesicle membrane;GO:0005887|integral component of plasma membrane;GO:0017071|intracellular cyclic nucleotide activated cation channel complex;GO:0001750|photoreceptor outer segment;GO:0005886|plasma membrane;GO:0043195|terminal bouton;GO:1902495|transmembrane transporter complex;	GO:0030552|cAMP binding;GO:0030553|cGMP binding;GO:0005222|intracellular cAMP activated cation channel activity;GO:0005223|intracellular cGMP activated cation channel activity;GO:0015276|ligand-gated ion channel activity;GO:0005249|voltage-gated potassium channel activity;	K04952	CNGB1; cyclic nucleotide gated channel beta 1
ENSG00000147027	73	5.26517	32	2.27854	2.31076	1.20837	3.83008e-05	0.000285625	up	yes	TMEM47	protein_coding	chrX:34627064-34657288:-	gi|13899273|ref|NP_113630.1|	821	4e-98	transmembrane protein 47 [Homo sapiens]	gi|169234733|ref|NM_031442.3|	4054	0	Homo sapiens transmembrane protein 47 (TMEM47), mRNA	Q9BQJ4	320	1e-99	Transmembrane protein 47	.	.	.	.	pfam13903	Claudin_2	PMP-22/EMP/MP20/Claudin tight junction. Members of this family are claudins, that form tight junctions between cells.	.	GO:0005912|adherens junction;GO:0005911|cell-cell junction;GO:0016021|integral component of membrane;GO:0005886|plasma membrane;	.	.	.
ENSG00000132561	48	3.46203	21	1.49529	2.31528	1.21119	0.000822906	0.00455239	up	yes	MATN2	protein_coding	chr8:97868840-98036716:+	gi|21739491|emb|CAD38787.1|	4988	0	hypothetical protein [Homo sapiens]	gi|960139574|ref|NM_002380.4|	4103	0	Homo sapiens matrilin 2 (MATN2), transcript variant 1, mRNA	O00339	1915	0	Matrilin-2	.	.	.	.	pfam00092	VWA	von Willebrand factor type A domain.	GO:0007411|axon guidance;GO:0031104|dendrite regeneration;GO:0008347|glial cell migration;GO:0001764|neuron migration;GO:0048678|response to axon injury;	GO:0005604|basement membrane;GO:0031012|extracellular matrix;	GO:0005509|calcium ion binding;	.	.
ENSG00000080298	133	9.59271	58	4.12986	2.32277	1.21585	2.33848e-08	3.14744e-07	up	yes	RFX3	protein_coding	chr9:3218297-3526004:-	gi|829738057|ref|XP_012592952.1|	3592	0	PREDICTED: transcription factor RFX3 isoform X1 [Microcebus murinus]	gi|531034742|ref|NM_134428.2|	9307	0	Homo sapiens regulatory factor X3 (RFX3), transcript variant 2, mRNA	P48380	1368	0	Transcription factor RFX3	.	.	.	.	pfam04589	RFX1_trans_act	RFX1 transcription activation region. The RFX family is a family of winged-helix DNA binding proteins. RFX1 is a regulatory factor essential for expression of MHC class II genes. This region is to found N terminal to the RFX DNA binding region (pfam02257) in some mammalian RFX proteins, and is thought to activate transcription when associated with DNA. Deletion analysis has identified the region …	GO:0048469|cell maturation;GO:0060271|cilium morphogenesis;GO:0060285|cilium-dependent cell motility;GO:0031018|endocrine pancreas development;GO:0060287|epithelial cilium movement involved in determination of left/right asymmetry;GO:0045892|negative regulation of transcription, DNA-templated;GO:0045944|positive regulation of transcription from RNA polymerase II promoter;GO:0045893|positive regul…	GO:0000790|nuclear chromatin;GO:0005634|nucleus;GO:0005667|transcription factor complex;	GO:0003677|DNA binding;GO:0003700|transcription factor activity, sequence-specific DNA binding;GO:0000978|RNA polymerase II core promoter proximal region sequence-specific DNA binding;GO:0000981|RNA polymerase II transcription factor activity, sequence-specific DNA binding;GO:0003705|transcription factor activity, RNA polymerase II distal enhancer sequence-specific binding;GO:0044212|transcriptio…	K09173	RFX1_2_3; regulatory factor X 1/2/3
ENSG00000129028	37	2.66865	16	1.13927	2.34242	1.228	0.00298883	0.014027	up	yes	THAP10	protein_coding	chr15:70881342-70892785:-	gi|9910354|ref|NP_064532.1|	1378	0	THAP domain-containing protein 10 [Homo sapiens]	gi|426379578|ref|XM_004056423.1|	2288	0	PREDICTED: Gorilla gorilla gorilla THAP domain containing 10, transcript variant 1 (THAP10), mRNA	Q9P2Z0	535	0	THAP domain-containing protein 10	.	.	.	.	pfam05485	THAP	THAP domain. The THAP domain is a putative DNA-binding domain (DBD) and probably also binds a zinc ion. It features the conserved C2CH architecture (consensus sequence: Cys - 2-4 residues - Cys - 35-50 residues - Cys - 2 residues - His). Other universal features include the location of the domain at the N-termini of proteins, its size of about 90 residues, a C-terminal AVPTIF box and several othe…	.	.	GO:0003677|DNA binding;GO:0046872|metal ion binding;GO:0000981|RNA polymerase II transcription factor activity, sequence-specific DNA binding;	.	.
ENSG00000232611	37	2.66865	16	1.13927	2.34242	1.228	0.00298883	0.014027	up	yes	AL683813.1	lincRNA	chrX:136840931-136847797:-	gi|119608864|gb|EAW88458.1|	568	4e-65	hCG2038844, partial [Homo sapiens]	gi|551894278|tpe|HG512710.1|	3018	0	TPA: Homo sapiens long non-coding RNA OTTHUMT00000058505.2 (RP11-1114A5.4 gene), lincRNA	.	.	.	.	.	.	.	.	pfam13900	GVQW	Putative binding domain. This short domain is often found nested inside other longer domains. The function is not known, but the domain carries a highly conserved GVQW motif. The members are rich in proline and cysteine. This may be a binding domain.	.	.	.	.	.
ENSG00000198788	44	3.17353	19	1.35289	2.34575	1.23005	0.00118768	0.00626069	up	yes	MUC2	protein_coding	chr11:1074875-1110511:+	gi|557129045|ref|NP_002448.3|	7831	0	mucin-2 precursor [Homo sapiens]	gi|557129044|ref|NM_002457.3|	6599	0	Homo sapiens mucin 2, oligomeric mucus/gel-forming (MUC2), mRNA	Q02817	2691	0	Mucin-2	.	.	.	.	pfam00094	VWD	von Willebrand factor type D domain. Luciferin-2-monooxygenase from Vargula hilgendorfii contains a vwd domain. Its function is unrelated but the similarity is very strong by several methods.	GO:0030277|maintenance of gastrointestinal epithelium;GO:0016266|O-glycan processing;GO:0002223|stimulatory C-type lectin receptor signaling pathway;	GO:0005796|Golgi lumen;GO:0070702|inner mucus layer;GO:0070703|outer mucus layer;GO:0005886|plasma membrane;	.	.	.
ENSG00000147255	160	11.5401	69	4.91311	2.34884	1.23195	6.03794e-10	1.01104e-08	up	yes	IGSF1	protein_coding	chrX:131273506-131578899:-	gi|283436133|ref|NP_001164433.1|	6994	0	immunoglobulin superfamily member 1 isoform 4 [Homo sapiens]	gi|2224668|dbj|AB002362.1|	5395	0	Homo sapiens mRNA for KIAA0364 gene	Q8N6C5	2670	0	Immunoglobulin superfamily member 1	.	.	.	.	pfam13895	Ig_2	Immunoglobulin domain. This domain contains immunoglobulin-like domains.	GO:0032926|negative regulation of activin receptor signaling pathway;GO:0006355|regulation of transcription, DNA-templated;	GO:0005576|extracellular region;GO:0016021|integral component of membrane;GO:0016020|membrane;	GO:0038102|activin receptor antagonist activity;GO:0015026|coreceptor activity;GO:0034711|inhibin binding;	.	.
ENSG00000204616	151	10.891	65	4.62829	2.35313	1.23458	1.71275e-09	2.70718e-08	up	yes	TRIM31	protein_coding	chr6:30102897-30113106:-	gi|675793119|ref|XP_008953353.1|	2165	0	PREDICTED: E3 ubiquitin-protein ligase TRIM31 isoform X1 [Pan paniscus]	gi|974005367|ref|NM_007028.4|	2043	0	Homo sapiens tripartite motif containing 31 (TRIM31), transcript variant 1, mRNA	Q9BZY9	781	0	E3 ubiquitin-protein ligase TRIM31	.	.	.	.	pfam15227	zf-C3HC4_4	zinc finger of C3HC4-type, RING. This is a family of primate-specific Ret finger protein-like (RFPL) zinc-fingers of the C3HC4 type. Ret finger protein-like proteins are primate-specific target genes of Pax6, a key transcription factor for pancreas, eye and neocortex development. This domain is likely to be DNA-binding. This zinc-finger domain together with the RDM domain, pfam11002, forms a larg…	GO:0045087|innate immune response;GO:0060333|interferon-gamma-mediated signaling pathway;GO:0046597|negative regulation of viral entry into host cell;GO:0032897|negative regulation of viral transcription;GO:0051091|positive regulation of sequence-specific DNA binding transcription factor activity;GO:0016567|protein ubiquitination;GO:1902186|regulation of viral release from host cell;	GO:0005829|cytosol;GO:0005739|mitochondrion;	GO:0016740|transferase activity;GO:0008270|zinc ion binding;	K12011	TRIM31; tripartite motif-containing protein 31 [EC:2.3.2.27]
ENSG00000273284	35	2.5244	15	1.06807	2.36352	1.24094	0.00359791	0.0164503	up	yes	AP001033.2	sense_intronic	chr18:9259388-9260390:+	.	.	.	.	gi|551887410|tpe|HG509735.1|	1003	0	TPA: Homo sapiens long non-coding RNA OTTHUMT00000472441.1 (RP11-888D10.4 gene), sense_intronic	.	.	.	.	.	.	.	.	pfam14264	Glucos_trans_II	Glucosyl transferase GtrII. This family includes glucosyl transferase II from the Shigella phage SfII, which mediates seroconversion of S. flexneri when the phage is integrated into the host chromosome.	.	.	.	.	.
ENSG00000226121	259	18.6805	111	7.9037	2.36352	1.24094	2.37591e-15	7.15316e-14	up	yes	AHCTF1P1	processed_pseudogene	chr2:161500885-161507705:-	gi|694897010|ref|XP_009441855.1|	4405	0	PREDICTED: LOW QUALITY PROTEIN: protein ELYS-like [Pan troglodytes]	gi|451898128|ref|NR_077058.1|	6821	0	Homo sapiens AT-hook containing transcription factor 1 pseudogene 1 (AHCTF1P1), non-coding RNA	Q8WYP5	1675	0	Protein ELYS	.	.	.	.	pfam13934	ELYS	Nuclear pore complex assembly. ELYS (embryonic large molecule derived from yolk sac) is conserved from fungi such Aspergillus nidulans and Schizosaccharomyces pombe to human. It is important for the assembly of the nuclear pore complex.	GO:0007049|cell cycle;GO:0051301|cell division;GO:0051028|mRNA transport;GO:0051292|nuclear pore complex assembly;GO:0015031|protein transport;GO:0032465|regulation of cytokinesis;	GO:0000777|condensed chromosome kinetochore;GO:0005829|cytosol;GO:0070062|extracellular exosome;GO:0016363|nuclear matrix;GO:0031965|nuclear membrane;GO:0034399|nuclear periphery;GO:0005643|nuclear pore;GO:0005654|nucleoplasm;GO:0005634|nucleus;	GO:0003677|DNA binding;GO:0000981|RNA polymerase II transcription factor activity, sequence-specific DNA binding;	.	.
ENSG00000197536	42	3.02928	18	1.28168	2.36352	1.24094	0.00142618	0.00737988	up	yes	C5orf56	processed_transcript	chr5:132410636-132488702:+	gi|172045778|sp|Q8N8D9.2|CE056_HUMAN	560	1e-62	RecName: Full=Uncharacterized protein C5orf56	gi|21747557|gb|AC079320.9|	4550	0	Homo sapiens chromosome 5, clone RP11-729C24, complete sequence	.	.	.	.	.	.	.	.	pfam10277	Frag1	Frag1/DRAM/Sfk1 family. This family includes Frag1, DRAM and Sfk1 proteins. Frag1 (FGF receptor activating protein 1) is a protein that is conserved from fungi to humans. There are four potential iso-prenylation sites throughout the peptide, viz CILW, CIIW and CIGL. Frag1 is a membrane-spanning protein that is ubiquitously expressed in adult tissues suggesting an important cellular function. Dram…	.	.	.	.	.
ENSG00000118922	955	68.88	408	29.0514	2.37097	1.24548	1.5975e-52	2.47184e-50	up	yes	KLF12	protein_coding	chr13:73686089-73995056:-	gi|403279043|ref|XP_003931082.1|	1690	0	PREDICTED: Krueppel-like factor 12 [Saimiri boliviensis boliviensis]	gi|767977242|ref|XM_011534909.1|	10637	0	PREDICTED: Homo sapiens Kruppel-like factor 12 (KLF12), transcript variant X5, mRNA	Q9Y4X4	647	0	Krueppel-like factor 12	SPAC4G8.13c	79	2e-13	COG5048	pfam13465	zf-H2C2_2	Zinc-finger double domain.	GO:0000122|negative regulation of transcription from RNA polymerase II promoter;GO:0006357|regulation of transcription from RNA polymerase II promoter;GO:0006351|transcription, DNA-templated;	GO:0005829|cytosol;GO:0005654|nucleoplasm;	GO:0003677|DNA binding;GO:0003700|transcription factor activity, sequence-specific DNA binding;GO:0046872|metal ion binding;GO:0000981|RNA polymerase II transcription factor activity, sequence-specific DNA binding;GO:0003714|transcription corepressor activity;	K09205	KLF8_12; krueppel-like factor 8/12
ENSG00000008277	68	4.90454	29	2.06493	2.37516	1.24803	4.57582e-05	0.000335474	up	yes	ADAM22	protein_coding	chr7:87934143-88202889:+	gi|21536383|ref|NP_057435.2|	4428	0	disintegrin and metalloproteinase domain-containing protein 22 isoform 3 preproprotein [Homo sapiens]	gi|315434192|ref|NM_016351.4|	9226	0	Homo sapiens ADAM metallopeptidase domain 22 (ADAM22), transcript variant 3, mRNA	Q9P0K1	1688	0	Disintegrin and metalloproteinase domain-containing protein 22	.	.	.	.	pfam01421	Reprolysin	Reprolysin (M12B) family zinc metalloprotease. The members of this family are enzymes that cleave peptides. These proteases require zinc for catalysis. Members of this family are also known as adamalysins. Most members of this family are snake venom endopeptidases, but there are also some mammalian proteins such as human ADAM8 and fertilin. Fertilin and closely related proteins appear to not have…	GO:0008344|adult locomotory behavior;GO:0007155|cell adhesion;GO:0007417|central nervous system development;GO:0022011|myelination in peripheral nervous system;GO:0007162|negative regulation of cell adhesion;	GO:0030424|axon;GO:0016021|integral component of membrane;GO:0005886|plasma membrane;	GO:0005178|integrin binding;GO:0004222|metalloendopeptidase activity;	K16068	ADAM22; disintegrin and metalloproteinase domain-containing protein 22 [EC:3.4.24.-]
ENSG00000144674	4718	340.289	2010	143.121	2.37763	1.24952	3.17395e-253	4.66557e-250	up	yes	GOLGA4	protein_coding	chr3:37243177-37366751:+	gi|6715600|ref|NP_002069.2|	9913	0	golgin subfamily A member 4 isoform 2 [Homo sapiens]	gi|289577132|ref|NM_002078.4|	7758	0	Homo sapiens golgin A4 (GOLGA4), transcript variant 2, mRNA	Q13439	3823	0	Golgin subfamily A member 4	.	.	.	.	pfam02463	SMC_N	RecF/RecN/SMC N terminal domain. This domain is found at the N terminus of SMC proteins. The SMC (structural maintenance of chromosomes) superfamily proteins have ATP-binding domains at the N- and C-termini, and two extended coiled-coil domains separated by a hinge in the middle. The eukaryotic SMC proteins form two kind of heterodimers: the SMC1/SMC3 and the SMC2/SMC4 types. These heterodimers c…	GO:0043001|Golgi to plasma membrane protein transport;GO:0045773|positive regulation of axon extension;GO:0016192|vesicle-mediated transport;	GO:0005737|cytoplasm;GO:0005829|cytosol;GO:0070062|extracellular exosome;GO:0005794|Golgi apparatus;GO:0000139|Golgi membrane;GO:0043231|intracellular membrane-bounded organelle;GO:0005802|trans-Golgi network;	GO:0051020|GTPase binding;	.	.
ENSG00000161509	40	2.88503	17	1.21048	2.38338	1.25301	0.00171181	0.00864067	up	yes	GRIN2C	protein_coding	chr17:74842023-74861504:-	gi|62087178|dbj|BAD92036.1|	1611	0	N-methyl-D-aspartate receptor subunit 2C precursor variant [Homo sapiens]	gi|62087177|dbj|AB208799.1|	6478	0	Homo sapiens mRNA for N-methyl-D-aspartate receptor subunit 2C precursor variant protein	Q14957	613	0	Glutamate receptor ionotropic, NMDA 2C	.	.	.	.	pfam00060	Lig_chan	Ligand-gated ion channel. This family includes the four transmembrane regions of the ionotropic glutamate receptors and NMDA receptors.	GO:0007420|brain development;GO:0097553|calcium ion transmembrane import into cytosol;GO:0033058|directional locomotion;GO:0007215|glutamate receptor signaling pathway;GO:0000165|MAPK cascade;GO:0042177|negative regulation of protein catabolic process;GO:0050885|neuromuscular process controlling balance;GO:1903539|protein localization to postsynaptic membrane;GO:0048167|regulation of synaptic pla…	GO:0030054|cell junction;GO:0005887|integral component of plasma membrane;GO:0005622|intracellular;GO:0017146|NMDA selective glutamate receptor complex;GO:0005886|plasma membrane;GO:0045211|postsynaptic membrane;	GO:0005234|extracellular-glutamate-gated ion channel activity;GO:0022849|glutamate-gated calcium ion channel activity;GO:0004972|NMDA glutamate receptor activity;GO:0005088|Ras guanyl-nucleotide exchange factor activity;	K05211	GRIN2C; glutamate receptor ionotropic, NMDA 2C
ENSG00000164265	66	4.76029	28	1.99373	2.38764	1.25558	5.46171e-05	0.000395074	up	yes	SCGB3A2	protein_coding	chr5:147870682-147882191:+	gi|16876445|ref|NP_473364.1|	371	7e-42	secretoglobin family 3A member 2 precursor [Homo sapiens]	gi|290463439|ref|NM_054023.4|	369	0	Homo sapiens secretoglobin family 3A member 2 (SCGB3A2), mRNA	Q96PL1	147	2e-43	Secretoglobin family 3A member 2	.	.	.	.	pfam01099	Uteroglobin	Uteroglobin family. Uteroglobin is a homodimer of two identical 70 amino acid polypeptides linked by two disulphide bridges. The precise role of uteroglobin has still to be elucidated.	GO:0006898|receptor-mediated endocytosis;	GO:0071682|endocytic vesicle lumen;GO:0005576|extracellular region;	.	.	.
ENSG00000162148	33	2.38015	14	0.996863	2.38764	1.25558	0.00432911	0.0192711	up	yes	PPP1R32	protein_coding	chr11:61481120-61490931:+	gi|931579391|ref|XP_014202369.1|	2221	0	PREDICTED: protein phosphatase 1 regulatory subunit 32 isoform X1 [Pan paniscus]	gi|283046777|ref|NM_145017.2|	1532	0	Homo sapiens protein phosphatase 1 regulatory subunit 32 (PPP1R32), transcript variant 1, mRNA	Q7Z5V6	848	0	Protein phosphatase 1 regulatory subunit 32	.	.	.	.	pfam15240	Pro-rich	Proline-rich. This family includes several eukaryotic proline-rich proteins.	.	.	GO:0019902|phosphatase binding;	K17571	PPP1R32; protein phosphatase 1 regulatory subunit 32
ENSG00000243789	33	2.38015	14	0.996863	2.38764	1.25558	0.00432911	0.0192711	up	yes	JMJD7	protein_coding	chr15:41828085-41837581:+	gi|167860114|ref|NP_001108104.1|	1643	0	jmjC domain-containing protein 7 [Homo sapiens]	gi|167860113|ref|NM_001114632.1|	1416	0	Homo sapiens jumonji domain containing 7 (JMJD7), mRNA	P0C870	637	0	JmjC domain-containing protein 7	.	.	.	.	pfam13621	Cupin_8	Cupin-like domain. This cupin like domain shares similarity to the JmjC domain.	.	.	.	K19219	JMJD7; jumonji domain-containing protein 7
ENSG00000196967	85	6.13068	36	2.56336	2.39166	1.25801	4.51904e-06	4.09507e-05	up	yes	ZNF585A	protein_coding	chr19:37106734-37172741:-	gi|571330764|ref|NP_001275729.1|	4087	0	zinc finger protein 585A isoform b [Homo sapiens]	gi|779485506|gb|AC256232.1|	8070	0	Homo sapiens BAC clone CH17-461F6 from chromosome 19, complete sequence	Q6P3V2	1578	0	Zinc finger protein 585A	.	.	.	.	pfam01352	KRAB	KRAB box. The KRAB domain (or Kruppel-associated box) is present in about a third of zinc finger proteins containing C2H2 fingers. The KRAB domain is found to be involved in protein-protein interactions. The KRAB domain is generally encoded by two exons. The regions coded by the two exons are known as KRAB-A and KRAB-B. The A box plays an important role in repression by binding to corepressors, w…	GO:0006355|regulation of transcription, DNA-templated;GO:0006351|transcription, DNA-templated;	GO:0005634|nucleus;	GO:0003700|transcription factor activity, sequence-specific DNA binding;GO:0046872|metal ion binding;GO:0003676|nucleic acid binding;GO:0000981|RNA polymerase II transcription factor activity, sequence-specific DNA binding;	K09228	KRAB; KRAB domain-containing zinc finger protein
ENSG00000284994	26	1.87527	11	0.783249	2.39421	1.25955	0.0111244	0.0422151	up	yes	AL590282.2	lincRNA	chrX:135327758-135330743:+	gi|594035734|ref|XP_006042541.1|	312	3e-32	PREDICTED: uncharacterized protein LOC102412725 [Bubalus bubalis]	gi|673536539|ref|NG_021412.2|	373	0	Homo sapiens zinc finger protein 75D (ZNF75D), RefSeqGene on chromosome X	.	.	.	.	.	.	.	.	pfam03849	Tfb2	Transcription factor Tfb2.	.	.	.	.	.
ENSG00000279207	270	19.4739	114	8.11731	2.39906	1.26247	2.48367e-16	8.07463e-15	up	yes	AC015813.6	TEC	chr17:58095672-58101479:+	gi|884938981|ref|XP_012997027.1|	390	2e-66	PREDICTED: LOW QUALITY PROTEIN: endogenous retrovirus group K member 25 Pol protein-like [Cavia porcellus]	gi|22539154|gb|AC015813.12|	5808	0	Homo sapiens, clone RP11-159D12, complete sequence	O00370	99	4e-19	LINE-1 retrotransposable element ORF2 protein	.	.	.	.	pfam13900	GVQW	Putative binding domain. This short domain is often found nested inside other longer domains. The function is not known, but the domain carries a highly conserved GVQW motif. The members are rich in proline and cysteine. This may be a binding domain.	GO:0006310|DNA recombination;GO:0090305|nucleic acid phosphodiester bond hydrolysis;GO:0032199|reverse transcription involved in RNA-mediated transposition;GO:0032197|transposition, RNA-mediated;	.	GO:0046872|metal ion binding;GO:0003964|RNA-directed DNA polymerase activity;GO:0009036|Type II site-specific deoxyribonuclease activity;	.	.
ENSG00000063761	38	2.74077	16	1.13927	2.40572	1.26647	0.0020535	0.0101221	up	yes	ADCK1	protein_coding	chr14:77800083-77935012:+	gi|767981088|ref|XP_011535288.1|	1281	1e-163	PREDICTED: uncharacterized aarF domain-containing protein kinase 1 isoform X5 [Homo sapiens]	gi|34533611|dbj|AK126928.1|	3551	0	Homo sapiens cDNA FLJ44981 fis, clone BRAWH3003598	Q86TW2	502	6e-163	Uncharacterized aarF domain-containing protein kinase 1	SPBC15C4.02	110	4e-24	COG0661	pfam14395	COOH-NH2_lig	Phage phiEco32-like COOH.NH2 ligase-type 2. A family of COOH-NH2 ligases/GCS superfamily found in the neighborhood of YheC/D-like ATP-grasp and the CotE family of proteins in the firmicutes. Contextual analysis suggests that it might be involved in cell wall modification and spore coat biosynthesis.	.	GO:0005576|extracellular region;	GO:0005524|ATP binding;GO:0004674|protein serine/threonine kinase activity;	K08869	ADCK, ABC1; aarF domain-containing kinase
ENSG00000169855	176	12.6941	74	5.26913	2.40915	1.26852	3.09387e-11	6.15168e-10	up	yes	ROBO1	protein_coding	chr3:78597240-79767815:-	gi|119589290|gb|EAW68884.1|	7741	0	roundabout, axon guidance receptor, homolog 1 (Drosophila), isoform CRA_a [Homo sapiens]	gi|767923943|ref|XM_006713277.2|	7428	0	PREDICTED: Homo sapiens roundabout, axon guidance receptor, homolog 1 (Drosophila) (ROBO1), transcript variant X5, mRNA	Q9Y6N7	2947	0	Roundabout homolog 1	.	.	.	.	pfam07679	I-set	Immunoglobulin I-set domain.	GO:0006919|activation of cysteine-type endopeptidase activity involved in apoptotic process;GO:0007411|axon guidance;GO:0016199|axon midline choice point recognition;GO:0007155|cell adhesion;GO:0002042|cell migration involved in sprouting angiogenesis;GO:0021836|chemorepulsion involved in postnatal olfactory bulb interneuron migration;GO:0007507|heart development;GO:0007156|homophilic cell adhesi…	GO:0030424|axon;GO:0009986|cell surface;GO:0005737|cytoplasm;GO:0005887|integral component of plasma membrane;GO:0005886|plasma membrane;	GO:0008046|axon guidance receptor activity;GO:0042802|identical protein binding;GO:0030275|LRR domain binding;	K06753	ROBO1; roundabout, axon guidance receptor 1
ENSG00000171786	31	2.2359	13	0.925658	2.41546	1.2723	0.00520554	0.0225056	up	yes	NHLH1	protein_coding	chr1:160367067-160372848:+	gi|471417478|ref|XP_004390248.1|	308	4e-29	PREDICTED: helix-loop-helix protein 1 [Trichechus manatus latirostris]	gi|161484626|ref|NM_005598.3|	2559	0	Homo sapiens nescient helix-loop-helix 1 (NHLH1), mRNA	Q02576	122	2e-30	Helix-loop-helix protein 1	.	.	.	.	pfam00010	HLH	Helix-loop-helix DNA-binding domain.	GO:0030154|cell differentiation;GO:0007275|multicellular organismal development;GO:0045944|positive regulation of transcription from RNA polymerase II promoter;	GO:0005634|nucleus;	GO:0046983|protein dimerization activity;GO:0000977|RNA polymerase II regulatory region sequence-specific DNA binding;GO:0000981|RNA polymerase II transcription factor activity, sequence-specific DNA binding;GO:0001228|transcriptional activator activity, RNA polymerase II transcription regulatory region sequence-specific binding;	K09075	NHLH, HEN, NSCL; nescient helix-loop-helix protein
ENSG00000147174	43	3.1014	18	1.28168	2.41979	1.27488	0.000981142	0.00530094	up	yes	GCNA	protein_coding	chrX:71578411-71613583:+	gi|16445033|ref|NP_443189.1|	1916	0	acidic repeat-containing protein [Homo sapiens]	gi|34534593|dbj|AK127607.1|	3207	0	Homo sapiens cDNA FLJ45705 fis, clone FEBRA2028222, highly similar to Homo sapiens acidic repeat containing (ACRC), mRNA	Q96QF7	723	0	Acidic repeat-containing protein	.	.	.	.	pfam13900	GVQW	Putative binding domain. This short domain is often found nested inside other longer domains. The function is not known, but the domain carries a highly conserved GVQW motif. The members are rich in proline and cysteine. This may be a binding domain.	GO:0080111|DNA demethylation;	GO:0005634|nucleus;	.	.	.
ENSG00000271781	43	3.1014	18	1.28168	2.41979	1.27488	0.000981142	0.00530094	up	yes	AC026740.1	antisense	chr5:675826-676616:+	.	.	.	.	gi|551855151|tpe|HG497656.1|	791	0	TPA: Homo sapiens long non-coding RNA OTTHUMT00000470455.1 (CTD-2589H19.6 gene), antisense	.	.	.	.	.	.	.	.	pfam14016	DUF4232	Protein of unknown function (DUF4232). This family of proteins is functionally uncharacterized. This family of proteins is found in bacteria. Proteins in this family are typically between 177 and 242 amino acids in length. Many members of this family are lipoproteins.	.	.	.	.	.
ENSG00000233337	24	1.73102	10	0.712045	2.43105	1.28158	0.0134221	0.0493952	up	yes	UBE2FP3	processed_pseudogene	chr1:111437514-111438037:+	gi|355750954|gb|EHH55281.1|	258	1e-24	hypothetical protein EGM_04450 [Macaca fascicularis]	gi|937347125|ref|NG_044745.1|	524	0	Homo sapiens ubiquitin conjugating enzyme E2F (putative) pseudogene 3 (UBE2FP3) on chromosome 1	Q9CY34	102	2e-25	NEDD8-conjugating enzyme UBE2F	.	.	.	.	pfam00179	UQ_con	Ubiquitin-conjugating enzyme. Proteins destined for proteasome-mediated degradation may be ubiquitinated. Ubiquitination follows conjugation of ubiquitin to a conserved cysteine residue of UBC homologues. TSG101 is one of several UBC homologues that lacks this active site cysteine.	GO:0045116|protein neddylation;	GO:0005737|cytoplasm;	GO:0005524|ATP binding;GO:0061654|NEDD8 conjugating enzyme activity;GO:0019788|NEDD8 transferase activity;GO:0061630|ubiquitin protein ligase activity;GO:0031625|ubiquitin protein ligase binding;	K10687	UBE2F; ubiquitin-conjugating enzyme E2 F [EC:2.3.2.23]
ENSG00000241990	24	1.73102	10	0.712045	2.43105	1.28158	0.0134221	0.0493952	up	yes	PRR34-AS1	antisense	chr22:46053705-46057210:+	.	.	.	.	gi|551893216|tpe|HG512361.1|	877	0	TPA: Homo sapiens long non-coding RNA OTTHUMT00000316785.1 (RP6-109B7.3 gene), antisense	.	.	.	.	.	.	.	.	pfam10565	NMDAR2_C	N-methyl D-aspartate receptor 2B3 C-terminus. This domain is found at the C-terminus of many NMDA-receptor proteins, many of which also carry the Ligated ion-channel family pfam00060 further upstream as well as the ANF_receptor family pfam01094. This region is predicted to be a large extra-cellular domain of the NMDA receptor proteins, being highly hydrophilic, and is thought to be integrally inv…	.	.	.	.	.
ENSG00000141965	70	5.0488	29	2.06493	2.44502	1.28985	2.20028e-05	0.000172826	up	yes	FEM1A	protein_coding	chr19:4791681-4801273:+	gi|24308163|ref|NP_061178.1|	3286	0	protein fem-1 homolog A [Homo sapiens]	gi|3451032|gb|AC005523.1|AC005523	9593	0	Homo sapiens chromosome 19, cosmid R28154, complete sequence	Q9BSK4	1268	0	Protein fem-1 homolog A	all2748	89	4e-17	COG0666	pfam13900	GVQW	Putative binding domain. This short domain is often found nested inside other longer domains. The function is not known, but the domain carries a highly conserved GVQW motif. The members are rich in proline and cysteine. This may be a binding domain.	GO:0050728|negative regulation of inflammatory response;GO:0043687|post-translational protein modification;GO:0051438|regulation of ubiquitin-protein transferase activity;	GO:0005829|cytosol;	GO:0031867|EP4 subtype prostaglandin E2 receptor binding;GO:0004842|ubiquitin-protein transferase activity;	.	.
ENSG00000129422	843	60.8019	349	24.8504	2.44672	1.29085	3.8185e-49	5.38234e-47	up	yes	MTUS1	protein_coding	chr8:17643795-17800917:-	gi|50348617|ref|NP_001001925.1|	6345	0	microtubule-associated tumor suppressor 1 isoform 2 [Homo sapiens]	gi|197313688|ref|NM_001001925.2|	6256	0	Homo sapiens microtubule associated tumor suppressor 1 (MTUS1), transcript variant 2, mRNA	Q9ULD2	2346	0	Microtubule-associated tumor suppressor 1	.	.	.	.	pfam02463	SMC_N	RecF/RecN/SMC N terminal domain. This domain is found at the N terminus of SMC proteins. The SMC (structural maintenance of chromosomes) superfamily proteins have ATP-binding domains at the N- and C-termini, and two extended coiled-coil domains separated by a hinge in the middle. The eukaryotic SMC proteins form two kind of heterodimers: the SMC1/SMC3 and the SMC2/SMC4 types. These heterodimers c…	.	GO:0005615|extracellular space;GO:0005794|Golgi apparatus;GO:0005874|microtubule;GO:0015630|microtubule cytoskeleton;GO:0005815|microtubule organizing center;GO:0005739|mitochondrion;GO:0005730|nucleolus;GO:0005886|plasma membrane;GO:0005819|spindle;	.	.	.
ENSG00000164362	29	2.09164	12	0.854454	2.44793	1.29156	0.00625377	0.0262171	up	yes	TERT	protein_coding	chr5:1253147-1295069:-	gi|109633031|ref|NP_937983.2|	5324	0	telomerase reverse transcriptase isoform 1 [Homo sapiens]	gi|109633030|ref|NM_198253.2|	4018	0	Homo sapiens telomerase reverse transcriptase (TERT), transcript variant 1, mRNA	O14746	2043	0	Telomerase reverse transcriptase	.	.	.	.	pfam12009	Telomerase_RBD	Telomerase ribonucleoprotein complex - RNA binding domain. Telomeres in most organisms are comprised of tandem simple sequence repeats. The total length of telomeric repeat sequence at each chromosome end is determined in a balance of sequence loss and sequence addition. One major influence on telomere length is the enzyme telomerase. It is a reverse transcriptase that adds these simple sequence …	GO:0071456|cellular response to hypoxia;GO:0071897|DNA biosynthetic process;GO:0022616|DNA strand elongation;GO:0070200|establishment of protein localization to telomere;GO:0007005|mitochondrion organization;GO:2000773|negative regulation of cellular senescence;GO:2000352|negative regulation of endothelial cell apoptotic process;GO:2001240|negative regulation of extrinsic apoptotic signaling path…	GO:0000781|chromosome, telomeric region;GO:0005829|cytosol;GO:0042645|mitochondrial nucleoid;GO:0000784|nuclear chromosome, telomeric region;GO:0016607|nuclear speck;GO:0000783|nuclear telomere cap complex;GO:0005730|nucleolus;GO:0005654|nucleoplasm;GO:0005634|nucleus;GO:0005886|plasma membrane;GO:0016605|PML body;GO:0031379|RNA-directed RNA polymerase complex;GO:0000333|telomerase catalytic core…	GO:0051087|chaperone binding;GO:0003677|DNA binding;GO:0042802|identical protein binding;GO:0046872|metal ion binding;GO:0016779|nucleotidyltransferase activity;GO:0008022|protein C-terminus binding;GO:0042803|protein homodimerization activity;GO:0047485|protein N-terminus binding;GO:0003723|RNA binding;GO:0003968|RNA-directed RNA polymerase activity;GO:0003964|RNA-directed DNA polymerase activit…	K11126	TERT, EST2; telomerase reverse transcriptase [EC:2.7.7.49]
ENSG00000239653	80	5.77005	33	2.34975	2.4556	1.29608	5.27539e-06	4.72018e-05	up	yes	PSMD6-AS2	antisense	chr3:64004022-64012148:+	.	.	.	.	gi|551849851|tpe|HG495726.1|	2456	0	TPA: Homo sapiens long non-coding RNA OTTHUMT00000352081.1 (RP11-245J9.2 gene), antisense	.	.	.	.	.	.	.	.	pfam02984	Cyclin_C	Cyclin, C-terminal domain. Cyclins regulate cyclin dependent kinases (CDKs). Human CCNO is a Uracil-DNA glycosylase that is related to other cyclins. Cyclins contain two domains of similar all-alpha fold, of which this family corresponds with the C-terminal domain.	.	.	.	.	.
ENSG00000185305	34	2.45227	14	0.996863	2.45999	1.29865	0.00294806	0.0138845	up	yes	ARL15	protein_coding	chr5:53883945-54310582:-	gi|795399091|ref|XP_011942389.1|	743	3e-87	PREDICTED: ADP-ribosylation factor-like protein 15 isoform X1 [Cercocebus atys]	gi|16356871|gb|AC025175.4|	2771	0	Homo sapiens chromosome 5 clone CTD-2081C10, complete sequence	Q9NXU5	289	2e-88	ADP-ribosylation factor-like protein 15	YBR164c	83.6	8e-17	COG1100	pfam00025	Arf	ADP-ribosylation factor family. Pfam combines a number of different Prosite families together	.	GO:0070062|extracellular exosome;GO:0005622|intracellular;	GO:0005525|GTP binding;	K17201	ARL15; ADP-ribosylation factor-like protein 15
ENSG00000285416	39	2.8129	16	1.13927	2.46903	1.30395	0.00140186	0.00727053	up	yes	AC137630.5	unitary_pseudogene	chr3:48997221-48999442:-	gi|119585345|gb|EAW64941.1|	1298	4e-179	hCG2040380, partial [Homo sapiens]	gi|655834407|ref|XM_008260621.1|	416	0	PREDICTED: Oryctolagus cuniculus secreted frizzled-related protein 5-like (LOC103349225), mRNA	Q9XSC1	134	1e-35	Secreted frizzled-related protein 5	.	.	.	.	pfam01392	Fz	Fz domain. Also known as the CRD (cysteine rich domain), the C6 box in MuSK receptor. This domain of unknown function has been independently identified by several groups. The domain contains 10 conserved cysteines.	GO:0060070|canonical Wnt signaling pathway;GO:0030154|cell differentiation;GO:0007275|multicellular organismal development;GO:0090090|negative regulation of canonical Wnt signaling pathway;GO:0008285|negative regulation of cell proliferation;GO:0043433|negative regulation of sequence-specific DNA binding transcription factor activity;GO:0051898|negative regulation of protein kinase B signaling;GO…	GO:0005576|extracellular region;GO:0016021|integral component of membrane;	GO:0004930|G-protein coupled receptor activity;GO:0042813|Wnt-activated receptor activity;GO:0017147|Wnt-protein binding;	K02222	SFRP5; secreted frizzled-related protein 5
ENSG00000173230	3917	282.516	1599	113.856	2.48135	1.31112	8.48181e-227	9.18685e-224	up	yes	GOLGB1	protein_coding	chr3:121663199-121749767:-	gi|374532817|ref|NP_001243415.1|	14867	0	golgin subfamily B member 1 isoform 1 [Homo sapiens]	gi|374532816|ref|NM_001256486.1|	11198	0	Homo sapiens golgin B1 (GOLGB1), transcript variant 1, mRNA	Q14789	5677	0	Golgin subfamily B member 1	.	.	.	.	pfam01576	Myosin_tail_1	Myosin tail. The myosin molecule is a multi-subunit complex made up of two heavy chains and four light chains it is a fundamental contractile protein found in all eukaryote cell types. This family consists of the coiled-coil myosin heavy chain tail region. The coiled-coil is composed of the tail from two molecules of myosin. These can then assemble into the macromolecular thick filament. The coil…	GO:0006888|ER to Golgi vesicle-mediated transport;GO:0007030|Golgi organization;	GO:0005801|cis-Golgi network;GO:0005793|endoplasmic reticulum-Golgi intermediate compartment;GO:0005794|Golgi apparatus;GO:0000139|Golgi membrane;GO:0005795|Golgi stack;GO:0016021|integral component of membrane;GO:0016020|membrane;	GO:0003700|transcription factor activity, sequence-specific DNA binding;GO:0003723|RNA binding;GO:0043565|sequence-specific DNA binding;	.	.
ENSG00000174721	27	1.94739	11	0.783249	2.4863	1.314	0.00750374	0.0306332	up	yes	FGFBP3	protein_coding	chr10:91906589-91909483:-	gi|635055063|ref|XP_007961726.1|	1117	6e-142	PREDICTED: fibroblast growth factor-binding protein 3 isoform X1 [Chlorocebus sabaeus]	gi|190341092|ref|NM_152429.4|	2545	0	Homo sapiens fibroblast growth factor binding protein 3 (FGFBP3), mRNA	Q8TAT2	417	6e-138	Fibroblast growth factor-binding protein 3	.	.	.	.	pfam06473	FGF-BP1	FGF binding protein 1 (FGF-BP1). This family consists of several mammalian FGF binding protein 1. Fibroblast growth factors (FGFs) play important roles during fetal and embryonic development. Fibroblast growth factor-binding protein (FGF-BP) 1 is a secreted protein that can bind fibroblast growth factors (FGFs) 1 and 2.	GO:0045743|positive regulation of fibroblast growth factor receptor signaling pathway;GO:0043117|positive regulation of vascular permeability;	GO:0031012|extracellular matrix;GO:0005576|extracellular region;	GO:0017134|fibroblast growth factor binding;GO:0008201|heparin binding;	.	.
ENSG00000270948	27	1.94739	11	0.783249	2.4863	1.314	0.00750374	0.0306332	up	yes	MTDHP1	processed_pseudogene	chr7:64942143-64942926:-	gi|694974057|ref|XP_009433434.1|	252	3e-30	PREDICTED: uncharacterized protein LOC104003304 [Pan troglodytes]	gi|302486486|ref|NG_026479.1|	784	0	Homo sapiens metadherin pseudogene (LOC100418814) on chromosome 7	Q86UE4	73.6	8e-22	Protein LYRIC	.	.	.	.	pfam04192	Utp21	Utp21 specific WD40 associated putative domain. Utp21 is a subunit of U3 snoRNP, which is essential for synthesis of 18S rRNA.	GO:0070830|bicellular tight junction assembly;GO:0031663|lipopolysaccharide-mediated signaling pathway;GO:0043066|negative regulation of apoptotic process;GO:0000122|negative regulation of transcription from RNA polymerase II promoter;GO:0045766|positive regulation of angiogenesis;GO:0010508|positive regulation of autophagy;GO:0043123|positive regulation of I-kappaB kinase/NF-kappaB signaling;GO:…	GO:0016324|apical plasma membrane;GO:0005923|bicellular tight junction;GO:0005737|cytoplasm;GO:0005783|endoplasmic reticulum;GO:0005789|endoplasmic reticulum membrane;GO:0001650|fibrillar center;GO:0016021|integral component of membrane;GO:0046581|intercellular canaliculus;GO:0016604|nuclear body;GO:0031965|nuclear membrane;GO:0005634|nucleus;GO:0048471|perinuclear region of cytoplasm;	GO:0003725|double-stranded RNA binding;GO:0051059|NF-kappaB binding;GO:0003723|RNA binding;GO:0001085|RNA polymerase II transcription factor binding;GO:0003713|transcription coactivator activity;	.	.
ENSG00000095951	821	59.2152	333	23.7111	2.49736	1.3204	1.49094e-49	2.14563e-47	up	yes	HIVEP1	protein_coding	chr6:12008762-12164999:+	gi|613410170|ref|NP_002105.3|	13469	0	zinc finger protein 40 [Homo sapiens]	gi|38017|emb|X51435.1|	8937	0	Human PRDII-BF1 gene for a DNA-binding protein	P15822	5112	0	Zinc finger protein 40	YDR216w	56.2	2e-06	COG5048	pfam13465	zf-H2C2_2	Zinc-finger double domain.	GO:0007275|multicellular organismal development;GO:0007165|signal transduction;GO:0006366|transcription from RNA polymerase II promoter;	GO:0005739|mitochondrion;GO:0016604|nuclear body;GO:0005654|nucleoplasm;GO:0005634|nucleus;	GO:0003677|DNA binding;GO:0046872|metal ion binding;GO:0000980|RNA polymerase II distal enhancer sequence-specific DNA binding;GO:0000981|RNA polymerase II transcription factor activity, sequence-specific DNA binding;GO:0043565|sequence-specific DNA binding;GO:0044212|transcription regulatory region DNA binding;GO:0001206|transcriptional repressor activity, RNA polymerase II distal enhancer seque…	K09239	HIVEP; human immunodeficiency virus type I enhancer-binding protein
ENSG00000200090	37	2.66865	15	1.06807	2.49858	1.32111	0.001673	0.00848009	up	yes	RF00019	misc_RNA	chr11:47726894-47726992:-	.	.	.	.	gi|28301977|gb|AC021443.27|	99	2e-43	Homo sapiens chromosome 11, clone RP11-692M12, complete sequence	.	.	.	.	.	.	.	.	pfam02893	GRAM	GRAM domain. The GRAM domain is found in in glucosyltransferases, myotubularins and other putative membrane-associated proteins.	.	.	.	.	.
ENSG00000173517	220	15.8676	89	6.3372	2.50389	1.32417	1.62349e-14	4.49065e-13	up	yes	PEAK1	protein_coding	chr15:77100656-77420144:-	gi|148368962|ref|NP_079052.2|	8341	0	pseudopodium-enriched atypical kinase 1 [Homo sapiens]	gi|24080734|gb|AC107883.6|	14666	0	Homo sapiens chromosome 15, clone CTD-2318C11, complete sequence	Q9H792	3217	0	Inactive tyrosine-protein kinase PEAK1	.	.	.	.	pfam13900	GVQW	Putative binding domain. This short domain is often found nested inside other longer domains. The function is not known, but the domain carries a highly conserved GVQW motif. The members are rich in proline and cysteine. This may be a binding domain.	GO:0016477|cell migration;GO:0048041|focal adhesion assembly;GO:0046777|protein autophosphorylation;GO:0051893|regulation of focal adhesion assembly;GO:0034446|substrate adhesion-dependent cell spreading;	GO:0015629|actin cytoskeleton;GO:0005737|cytoplasm;GO:0005925|focal adhesion;	GO:0005524|ATP binding;GO:0042802|identical protein binding;GO:0004715|non-membrane spanning protein tyrosine kinase activity;	K17538	PEAK1, SGK269; pseudopodium-enriched atypical kinase 1 [EC:2.7.10.2]
ENSG00000204248	47	3.38991	19	1.35289	2.50569	1.32521	0.000384238	0.00231819	up	yes	COL11A2	protein_coding	chr6:33162681-33192499:-	gi|478500040|ref|XP_004424344.1|	2508	0	PREDICTED: collagen alpha-2(XI) chain isoform X1 [Ceratotherium simum simum]	gi|111118969|ref|NM_080680.2|	6425	0	Homo sapiens collagen type XI alpha 2 (COL11A2), transcript variant 1, mRNA	P13942	929	0	Collagen alpha-2(XI) chain	.	.	.	.	pfam01410	COLFI	Fibrillar collagen C-terminal domain. Found at C-termini of fibrillar collagens: Ephydatia muelleri procollagen EMF1 alpha, vertebrate collagens alpha(1)III, alpha(1)II, alpha(2)V etc.	GO:0051216|cartilage development;GO:0030199|collagen fibril organization;GO:0060021|palate development;GO:0007605|sensory perception of sound;GO:0001501|skeletal system development;GO:0060023|soft palate development;	GO:0005592|collagen type XI trimer;GO:0005788|endoplasmic reticulum lumen;GO:0005576|extracellular region;	GO:0030020|extracellular matrix structural constituent conferring tensile strength;GO:0046872|metal ion binding;GO:0030674|protein binding, bridging;	.	.
ENSG00000238164	47	3.38991	19	1.35289	2.50569	1.32521	0.000384238	0.00231819	up	yes	TNFRSF14-AS1	antisense	chr1:2549920-2557031:-	.	.	.	.	gi|8977901|emb|AL359943.1|	3594	0	Homo sapiens mRNA; cDNA DKFZp762D186 (from clone DKFZp762D186)	.	.	.	.	.	.	.	.	pfam14650	FAM75	FAM75 family.	.	.	.	.	.
ENSG00000135407	57	4.11116	23	1.6377	2.51032	1.32787	8.993e-05	0.000622713	up	yes	AVIL	protein_coding	chr12:57797376-57818704:-	gi|767972857|ref|XP_011536070.1|	4462	0	PREDICTED: advillin isoform X3 [Homo sapiens]	gi|164697707|dbj|AK314362.1|	2885	0	Homo sapiens cDNA, FLJ95130, Homo sapiens advillin (AVIL), mRNA	O75366	1706	0	Advillin	.	.	.	.	pfam00626	Gelsolin	Gelsolin repeat.	GO:0051693|actin filament capping;GO:0060271|cilium morphogenesis;GO:0007010|cytoskeleton organization;GO:0007399|nervous system development;GO:0010976|positive regulation of neuron projection development;	GO:0015629|actin cytoskeleton;GO:0030424|axon;GO:0042995|cell projection;GO:0005737|cytoplasm;GO:0043005|neuron projection;	GO:0003779|actin binding;GO:0051015|actin filament binding;	K08017	AVIL; advillin
ENSG00000148773	6040	435.639	2434	173.312	2.51361	1.32976	0	0	up	yes	MKI67	protein_coding	chr10:128096659-128126385:-	gi|103472005|ref|NP_002408.3|	16481	0	antigen KI-67 isoform 1 [Homo sapiens]	gi|225543213|ref|NM_002417.4|	12497	0	Homo sapiens marker of proliferation Ki-67 (MKI67), transcript variant 1, mRNA	P46013	6353	0	Proliferation marker protein Ki-67	.	.	.	.	pfam08065	K167R	K167R (NUC007) repeat. This family represents the K167/Chmadrin repeat. The function of this repeat is unknown.	GO:0007049|cell cycle;GO:0008283|cell proliferation;GO:1902275|regulation of chromatin organization;GO:0051983|regulation of chromosome segregation;GO:0007088|regulation of mitotic nuclear division;	GO:0005694|chromosome;GO:0016020|membrane;GO:0016604|nuclear body;GO:0005730|nucleolus;GO:0005634|nucleus;	GO:0005524|ATP binding;GO:0003677|DNA binding;GO:0008022|protein C-terminus binding;GO:0003723|RNA binding;	K17582	MKI67; antigen KI-67
ENSG00000188994	1734	125.066	698	49.7007	2.51638	1.33135	6.82901e-104	2.70263e-101	up	yes	ZNF292	protein_coding	chr6:87152833-87264196:+	gi|150170718|ref|NP_055836.1|	13978	0	zinc finger protein 292 [Homo sapiens]	gi|150170717|ref|NM_015021.1|	10100	0	Homo sapiens zinc finger protein 292 (ZNF292), mRNA	O60281	5386	0	Zinc finger protein 292	.	.	.	.	pfam11682	DUF3279	Protein of unknown function (DUF3279). This family of proteins with unknown function appears to be restricted to Enterobacteriaceae.	.	GO:0005634|nucleus;	GO:0003677|DNA binding;GO:0046872|metal ion binding;GO:0000981|RNA polymerase II transcription factor activity, sequence-specific DNA binding;GO:0001077|transcriptional activator activity, RNA polymerase II core promoter proximal region sequence-specific binding;	.	.
ENSG00000179776	214	15.4349	86	6.12359	2.52056	1.33375	2.65542e-14	7.22842e-13	up	yes	CDH5	protein_coding	chr16:66366622-66404786:+	gi|62089402|dbj|BAD93145.1|	3785	0	cadherin 5, type 2 preproprotein variant [Homo sapiens]	gi|953953844|ref|NM_001795.4|	3974	0	Homo sapiens cadherin 5 (CDH5), mRNA	P33151	1449	0	Cadherin-5	.	.	.	.	pfam01049	Cadherin_C	Cadherin cytoplasmic region. Cadherins are vital in cell-cell adhesion during tissue differentiation. Cadherins are linked to the cytoskeleton by catenins. Catenins bind to the cytoplasmic tail of the cadherin. Cadherins cluster to form foci of homophilic binding units. A key determinant to the strength of the binding that it is mediated by cadherins is the juxtamembrane region of the cadherin. T…	GO:0034332|adherens junction organization;GO:0001955|blood vessel maturation;GO:0007043|cell-cell junction assembly;GO:0007156|homophilic cell adhesion via plasma membrane adhesion molecules;GO:0008285|negative regulation of cell proliferation;GO:0050728|negative regulation of inflammatory response;GO:0045766|positive regulation of angiogenesis;GO:1903142|positive regulation of establishment of e…	GO:0005923|bicellular tight junction;GO:0030054|cell junction;GO:0009986|cell surface;GO:0005913|cell-cell adherens junction;GO:0005911|cell-cell junction;GO:0009897|external side of plasma membrane;GO:0016021|integral component of membrane;GO:0016020|membrane;GO:0005886|plasma membrane;	GO:0008013|beta-catenin binding;GO:0005509|calcium ion binding;GO:0044325|ion channel binding;GO:0019903|protein phosphatase binding;GO:0005102|receptor binding;	K06533	CDH5; cadherin 5, type 2, VE-cadherin
ENSG00000197093	45	3.24565	18	1.28168	2.53234	1.34047	0.000456518	0.00270044	up	yes	GAL3ST4	protein_coding	chr7:100159244-100168750:-	gi|62087868|dbj|BAD92381.1|	2415	0	galactose-3-O-sulfotransferase 4 variant [Homo sapiens]	gi|21750945|dbj|AK092367.1|	3142	0	Homo sapiens cDNA FLJ35048 fis, clone OCBBF2017893, highly similar to Galactose-3-O-sulfotransferase 4 (EC 2.8.2.-)	Q96RP7	904	0	Galactose-3-O-sulfotransferase 4	.	.	.	.	pfam06990	Gal-3-0_sulfotr	Galactose-3-O-sulfotransferase. This family consists of several mammalian galactose-3-O-sulfotransferase proteins. Gal-3-O-sulfotransferase is thought to play a critical role in 3'-sulfation of N-acetyllactosamine in both O- and N-glycans.	GO:0007267|cell-cell signaling;GO:0009247|glycolipid biosynthetic process;GO:0009100|glycoprotein metabolic process;GO:0009311|oligosaccharide metabolic process;GO:0030166|proteoglycan biosynthetic process;GO:0006790|sulfur compound metabolic process;	GO:0070062|extracellular exosome;GO:0032580|Golgi cisterna membrane;GO:0016021|integral component of membrane;GO:0016020|membrane;	GO:0050656|3'-phosphoadenosine 5'-phosphosulfate binding;GO:0050694|galactose 3-O-sulfotransferase activity;GO:0001733|galactosylceramide sulfotransferase activity;GO:0050698|proteoglycan sulfotransferase activity;	K09677	GAL3ST4; galactose-3-O-sulfotransferase 4 [EC:2.8.2.-]
ENSG00000239407	45	3.24565	18	1.28168	2.53234	1.34047	0.000456518	0.00270044	up	yes	Z68871.1	lincRNA	chrX:102884414-102906158:+	.	.	.	.	gi|551894020|tpe|HG512638.1|	1133	0	TPA: Homo sapiens long non-coding RNA OTTHUMT00000057680.1 (LL0XNC01-237H1.2 gene), lincRNA	.	.	.	.	.	.	.	.	pfam03564	DUF1759	Protein of unknown function (DUF1759). This is a family of proteins of unknown function. Most of the members are gag-polyproteins.	.	.	.	.	.
ENSG00000261713	30	2.16377	12	0.854454	2.53234	1.34047	0.0042116	0.018809	up	yes	SSTR5-AS1	processed_transcript	chr16:1064093-1078731:-	gi|119606096|gb|EAW85690.1|	1110	2e-140	hCG1983849, partial [Homo sapiens]	gi|224586902|ref|NR_027242.1|	2864	0	Homo sapiens SSTR5 antisense RNA 1 (SSTR5-AS1), long non-coding RNA	Q6B4Z3	53.9	4e-10	Histone demethylase UTY	.	.	.	.	pfam13900	GVQW	Putative binding domain. This short domain is often found nested inside other longer domains. The function is not known, but the domain carries a highly conserved GVQW motif. The members are rich in proline and cysteine. This may be a binding domain.	GO:0010468|regulation of gene expression;	GO:0005634|nucleus;	GO:0051213|dioxygenase activity;GO:0071558|histone demethylase activity (H3-K27 specific);GO:0046872|metal ion binding;	K11447	UTX, UTY; histone demethylase [EC:1.14.11.-]
ENSG00000134982	921	66.4277	366	26.0608	2.54895	1.3499	3.20321e-57	5.35936e-55	up	yes	APC	protein_coding	chr5:112707498-112846239:+	gi|53759122|ref|NP_000029.2|	12528	0	adenomatous polyposis coli protein isoform b [Homo sapiens]	gi|307133686|ref|NM_000038.5|	10701	0	Homo sapiens adenomatous polyposis coli (APC), transcript variant 3, mRNA	P25054	4830	0	Adenomatous polyposis coli protein	.	.	.	.	pfam05956	APC_basic	APC basic domain. This region of the APC family of proteins is known as the basic domain. It contains a high proportion of positively charged amino acids and interacts with microtubules.	GO:0070830|bicellular tight junction assembly;GO:0060070|canonical Wnt signaling pathway;GO:0007155|cell adhesion;GO:0007050|cell cycle arrest;GO:0016477|cell migration;GO:0006974|cellular response to DNA damage stimulus;GO:0008286|insulin receptor signaling pathway;GO:0000281|mitotic cytokinesis;GO:0007094|mitotic spindle assembly checkpoint;GO:0090090|negative regulation of canonical Wnt signal…	GO:0005912|adherens junction;GO:0030877|beta-catenin destruction complex;GO:0005923|bicellular tight junction;GO:0016342|catenin complex;GO:0005813|centrosome;GO:0005737|cytoplasm;GO:0005829|cytosol;GO:0000776|kinetochore;GO:0030027|lamellipodium;GO:0016328|lateral plasma membrane;GO:0005874|microtubule;GO:0005654|nucleoplasm;GO:0005634|nucleus;GO:0048471|perinuclear region of cytoplasm;GO:000588…	GO:0008013|beta-catenin binding;GO:0070840|dynein complex binding;GO:0045295|gamma-catenin binding;GO:0042802|identical protein binding;GO:0008017|microtubule binding;GO:0051010|microtubule plus-end binding;GO:0019901|protein kinase binding;GO:0019887|protein kinase regulator activity;GO:0031625|ubiquitin protein ligase binding;	K02085	APC; adenomatosis polyposis coli protein
ENSG00000273306	48	3.46203	19	1.35289	2.559	1.35558	0.000260989	0.00162609	up	yes	AC018690.1	antisense	chr2:99405218-99405843:+	.	.	.	.	gi|551846318|tpe|HG494359.1|	626	0	TPA: Homo sapiens long non-coding RNA OTTHUMT00000472083.1 (RP11-527J8.1 gene), antisense	.	.	.	.	.	.	.	.	pfam07309	FlaF	Flagellar protein FlaF. This family consists of several bacterial FlaF flagellar proteins. FlaF and FlaG are trans-acting, regulatory factors that modulate flagellin synthesis during flagellum biogenesis.	.	.	.	.	.
ENSG00000254064	33	2.38015	13	0.925658	2.5713	1.3625	0.00237172	0.011506	up	yes	AC105206.2	antisense	chr8:22254576-22275162:-	.	.	.	.	gi|962611227|ref|NR_134293.1|	515	0	Homo sapiens uncharacterized LOC100507071 (LOC100507071), long non-coding RNA	.	.	.	.	.	.	.	.	pfam10591	SPARC_Ca_bdg	Secreted protein acidic and rich in cysteine Ca binding region. The SPARC_Ca_bdg domain of Secreted Protein Acidic and Rich in Cysteine is responsible for the anti-spreading activity of human urothelial cells. It is rich in alpha-helices. This extracellular calcium-binding domain contains two EF-hands that each coordinates one Ca2+ ion, forming a helix-loop-helix structure that not only drives th…	.	.	.	.	.
ENSG00000196338	56	4.03904	22	1.5665	2.57838	1.36647	7.249e-05	0.000512293	up	yes	NLGN3	protein_coding	chrX:71144831-71171201:+	gi|537123557|gb|ERE65092.1|	4007	0	mediator of RNA polymerase II transcription subunit 12 [Cricetulus griseus]	gi|262359972|ref|NM_018977.3|	3913	0	Homo sapiens neuroligin 3 (NLGN3), transcript variant 2, mRNA	Q9NZ94	1522	0	Neuroligin-3	BS_pnbA	202	3e-54	COG2272	pfam00135	COesterase	Carboxylesterase family.	GO:0030534|adult behavior;GO:0048675|axon extension;GO:0060079|excitatory postsynaptic potential;GO:0060080|inhibitory postsynaptic potential;GO:0007612|learning;GO:0060291|long-term synaptic potentiation;GO:0050804|modulation of synaptic transmission;GO:0061002|negative regulation of dendritic spine morphogenesis;GO:0090394|negative regulation of excitatory postsynaptic potential;GO:0007158|neur…	GO:0030054|cell junction;GO:0009986|cell surface;GO:0030139|endocytic vesicle;GO:0060076|excitatory synapse;GO:0005887|integral component of plasma membrane;GO:0005886|plasma membrane;GO:0089717|spanning component of membrane;GO:0045202|synapse;	GO:0052689|carboxylic ester hydrolase activity;GO:0050839|cell adhesion molecule binding;GO:0042043|neurexin family protein binding;GO:0097110|scaffold protein binding;GO:0038023|signaling receptor activity;	K07378	NLGN; neuroligin
ENSG00000153707	138	9.95334	54	3.84504	2.58862	1.37218	4.13644e-10	7.13539e-09	up	yes	PTPRD	protein_coding	chr9:8314246-10612723:-	gi|958731400|ref|XP_014706589.1|	10047	0	PREDICTED: receptor-type tyrosine-protein phosphatase delta isoform X16 [Equus asinus]	gi|767955168|ref|XM_011517992.1|	9911	0	PREDICTED: Homo sapiens protein tyrosine phosphatase, receptor type, D (PTPRD), transcript variant X16, mRNA	P23468	3873	0	Receptor-type tyrosine-protein phosphatase delta	SPAC11E3.09	142	5e-35	COG5599	pfam00102	Y_phosphatase	Protein-tyrosine phosphatase.	GO:0007157|heterophilic cell-cell adhesion via plasma membrane cell adhesion molecules;GO:0030182|neuron differentiation;GO:0006796|phosphate-containing compound metabolic process;GO:0050775|positive regulation of dendrite morphogenesis;GO:0051965|positive regulation of synapse assembly;GO:0097105|presynaptic membrane assembly;GO:0006470|protein dephosphorylation;GO:0007185|transmembrane receptor…	GO:0070062|extracellular exosome;GO:0005887|integral component of plasma membrane;GO:0005886|plasma membrane;	GO:0050839|cell adhesion molecule binding;GO:0005102|receptor binding;GO:0005001|transmembrane receptor protein tyrosine phosphatase activity;	K06777	PTPRD; receptor-type tyrosine-protein phosphatase delta [EC:3.1.3.48]
ENSG00000172828	23	1.65889	9	0.64084	2.58862	1.37218	0.0107398	0.0410529	up	yes	CES3	protein_coding	chr16:66961237-66975148:+	gi|33563374|ref|NP_079198.2|	2742	0	carboxylesterase 3 isoform 1 precursor [Homo sapiens]	gi|297747273|ref|NM_024922.5|	3834	0	Homo sapiens carboxylesterase 3 (CES3), transcript variant 1, mRNA	Q6UWW8	1060	0	Carboxylesterase 3	BS_pnbA	195	4e-52	COG2272	pfam00135	COesterase	Carboxylesterase family.	GO:0034383|low-density lipoprotein particle clearance;GO:0006805|xenobiotic metabolic process;	GO:0005829|cytosol;GO:0005788|endoplasmic reticulum lumen;GO:0070062|extracellular exosome;	GO:0052689|carboxylic ester hydrolase activity;	K15743	CES3_5; carboxylesterase 3/5 [EC:3.1.1.1]
ENSG00000182902	23	1.65889	9	0.64084	2.58862	1.37218	0.0107398	0.0410529	up	yes	SLC25A18	protein_coding	chr22:17563439-17590994:+	gi|795645283|ref|XP_011738260.1|	564	2e-59	PREDICTED: mitochondrial glutamate carrier 2 [Macaca nemestrina]	gi|21755027|dbj|AK095706.1|	2445	0	Homo sapiens cDNA FLJ38387 fis, clone FEBRA2004219	Q9H1K4	122	7e-29	Mitochondrial glutamate carrier 2	.	.	.	.	pfam00153	Mito_carr	Mitochondrial carrier protein.	GO:0006811|ion transport;GO:0006839|mitochondrial transport;	GO:0016021|integral component of membrane;GO:0005743|mitochondrial inner membrane;	GO:0005280|hydrogen:amino acid symporter activity;GO:0005314|high-affinity glutamate transmembrane transporter activity;	K15107	SLC25A18_22, GC; solute carrier family 25 (mitochondrial glutamate transporter), member 18/22
ENSG00000212541	23	1.65889	9	0.64084	2.58862	1.37218	0.0107398	0.0410529	up	yes	RNU6-510P	snRNA	chr1:37991462-37991569:+	.	.	.	.	gi|937346951|ref|NG_044412.1|	108	2e-48	Homo sapiens RNA, U6 small nuclear 510, pseudogene (RNU6-510P) on chromosome 1	.	.	.	.	.	.	.	.	pfam02705	K_trans	K+ potassium transporter. This is a family of K+ potassium transporters that are conserved across phyla, having both bacterial (KUP), yeast (HAK), and plant (AtKT) sequences as members.	.	.	.	.	.
ENSG00000225643	23	1.65889	9	0.64084	2.58862	1.37218	0.0107398	0.0410529	up	yes	AL606491.1	lincRNA	chr1:25581478-25590356:+	.	.	.	.	gi|551895693|tpe|HG491793.1|	483	0	TPA: Homo sapiens long non-coding RNA OTTHUMT00000012834.1 (RP11-70P17.1 gene), lincRNA	.	.	.	.	.	.	.	.	pfam04144	SCAMP	SCAMP family. In vertebrates, secretory carrier membrane proteins (SCAMPs) 1-3 constitute a family of putative membrane-trafficking proteins composed of cytoplasmic N-terminal sequences with NPF repeats, four central transmembrane regions (TMRs), and a cytoplasmic tail. SCAMPs probably function in endocytosis by recruiting EH-domain proteins to the N-terminal NPF repeats but may have additional f…	.	.	.	.	.
ENSG00000229598	23	1.65889	9	0.64084	2.58862	1.37218	0.0107398	0.0410529	up	yes	PRDX3P1	processed_pseudogene	chr22:38722743-38723505:-	gi|441599889|ref|XP_004087576.1|	602	1e-106	PREDICTED: thioredoxin-dependent peroxide reductase, mitochondrial isoform X3 [Nomascus leucogenys]	gi|695271704|ref|NG_027433.2|	763	0	Homo sapiens peroxiredoxin 3 pseudogene 1 (PRDX3P1) on chromosome 22	Q5REY3	233	5e-107	Thioredoxin-dependent peroxide reductase, mitochondrial	SPCC576.03c	107	1e-45	COG0450	pfam00578	AhpC-TSA	AhpC/TSA family. This family contains proteins related to alkyl hydroperoxide reductase (AhpC) and thiol specific antioxidant (TSA).	GO:0045454|cell redox homeostasis;GO:0034614|cellular response to reactive oxygen species;GO:0042744|hydrogen peroxide catabolic process;GO:0001893|maternal placenta development;GO:0007005|mitochondrion organization;GO:0030099|myeloid cell differentiation;GO:0033673|negative regulation of kinase activity;GO:0018171|peptidyl-cysteine oxidation;GO:0008284|positive regulation of cell proliferation;G…	GO:0005769|early endosome;GO:0008385|IkappaB kinase complex;GO:0005739|mitochondrion;GO:0043209|myelin sheath;	GO:0043027|cysteine-type endopeptidase inhibitor activity involved in apoptotic process;GO:0042802|identical protein binding;GO:0008022|protein C-terminus binding;GO:0019901|protein kinase binding;GO:0008379|thioredoxin peroxidase activity;	.	.
ENSG00000229619	23	1.65889	9	0.64084	2.58862	1.37218	0.0107398	0.0410529	up	yes	MBNL1-AS1	antisense	chr3:152262616-152269555:-	gi|55621340|ref|XP_530657.1|	659	4e-75	PREDICTED: uncharacterized protein LOC460786 [Pan troglodytes]	gi|551851117|tpe|HG496197.1|	6585	0	TPA: Homo sapiens long non-coding RNA OTTHUMT00000473259.1 (MBNL1-AS1 gene), antisense	.	.	.	.	.	.	.	.	pfam15449	Retinal	Retinal protein. This family of proteins is found in the photoreceptor cells of the retina. Mutations of the gene encoding this protein have been associated with retinal disorders such as retinitis pigmentosa and late-onset progressive retinal atrophy. The function of this family of proteins is unknown, but it is likely to be important in the development and function of the retina.	.	.	.	.	.
ENSG00000262410	23	1.65889	9	0.64084	2.58862	1.37218	0.0107398	0.0410529	up	yes	AC024361.1	sense_intronic	chr17:82745068-82745709:+	gi|37782452|gb|AAP34472.1|	233	1e-21	LP3428 [Homo sapiens]	gi|551887032|tpe|HG509588.1|	642	0	TPA: Homo sapiens long non-coding RNA OTTHUMT00000439235.1 (RP11-388C12.8 gene), sense_intronic	P61583	61.6	2e-11	Endogenous retrovirus group K member 5 Np9 protein	.	.	.	.	pfam08308	PEGA	PEGA domain. This domain is found in both archaea and bacteria and has similarity to S-layer (surface layer) proteins. It is named after the characteristic PEGA sequence motif found in this domain. The secondary structure of this domain is predicted to be beta-strands [Adindla et al. Comparative and Functional Genomics 2004; 5:2-16].	.	GO:0005634|nucleus;	.	.	.
ENSG00000137501	41	2.95715	16	1.13927	2.59565	1.3761	0.000641523	0.00365103	up	yes	SYTL2	protein_coding	chr11:85694224-85811159:-	gi|530396906|ref|XP_005274114.1|	10920	0	PREDICTED: synaptotagmin-like protein 2 isoform X5 [Homo sapiens]	gi|530396905|ref|XM_005274057.1|	6672	0	PREDICTED: Homo sapiens synaptotagmin-like 2 (SYTL2), transcript variant X3, mRNA	Q9HCH5	895	0	Synaptotagmin-like protein 2	.	.	.	.	pfam00168	C2	C2 domain.	GO:0006887|exocytosis;GO:0006886|intracellular protein transport;GO:0010923|negative regulation of phosphatase activity;GO:0070257|positive regulation of mucus secretion;GO:0072659|protein localization to plasma membrane;GO:0006904|vesicle docking involved in exocytosis;GO:0006906|vesicle fusion;GO:0016192|vesicle-mediated transport;	GO:0005737|cytoplasm;GO:0070382|exocytic vesicle;GO:0019897|extrinsic component of plasma membrane;GO:0042470|melanosome;GO:0016020|membrane;GO:0005886|plasma membrane;	GO:0005509|calcium ion binding;GO:0005544|calcium-dependent phospholipid binding;GO:0030276|clathrin binding;GO:0042043|neurexin family protein binding;GO:0019902|phosphatase binding;GO:0005546|phosphatidylinositol-4,5-bisphosphate binding;GO:0001786|phosphatidylserine binding;GO:0017137|Rab GTPase binding;GO:0019905|syntaxin binding;	K17598	SYTL; synaptotagmin-like protein
ENSG00000278635	31	2.2359	12	0.854454	2.61675	1.38778	0.00281503	0.0133452	up	yes	AC141557.2	unprocessed_pseudogene	chr12:9415641-9416718:+	gi|675674354|ref|XP_008954565.1|	248	3e-23	PREDICTED: LOW QUALITY PROTEIN: WAS protein family homolog 1 [Pan paniscus]	gi|528319760|gb|AC254631.1|	137	9e-64	Homo sapiens BAC clone CH17-138H12 from chromosome 12, complete sequence	Q9NQA3	88.2	2e-19	WAS protein family homolog 6	.	.	.	.	pfam11945	WASH_WAHD	WAHD domain of WASH complex. This domain forms part of the WASH-complex of domains and proteins that activates the Arp2/3 complex, see pfam04062. The Arp2/3 complex regulates endocytosis, sorting, and trafficking within the cell. The WAHD domain attaches to the FAM21 proteins via its N-terminal residues and to the microtubules via its C-terminal residues.	GO:0034314|Arp2/3 complex-mediated actin nucleation;GO:0016197|endosomal transport;GO:0042147|retrograde transport, endosome to Golgi;	GO:0005829|cytosol;GO:0005769|early endosome;GO:0031901|early endosome membrane;GO:0055037|recycling endosome;GO:0055038|recycling endosome membrane;GO:0071203|WASH complex;	GO:0003779|actin binding;GO:0043014|alpha-tubulin binding;	.	.
ENSG00000176383	83	5.98643	32	2.27854	2.6273	1.39358	9.4146e-07	9.70673e-06	up	yes	B3GNT4	protein_coding	chr12:122203543-122208952:+	gi|21619494|gb|AAH31399.1|	1817	0	UDP-GlcNAc:betaGal beta-1,3-N-acetylglucosaminyltransferase 4 [Homo sapiens]	gi|24414259|gb|AC048338.29|	2938	0	Homo sapiens 12 BAC RP11-512M8 (Roswell Park Cancer Institute Human BAC Library) complete sequence	Q9C0J1	704	0	N-acetyllactosaminide beta-1,3-N-acetylglucosaminyltransferase 4	.	.	.	.	pfam01762	Galactosyl_T	Galactosyltransferase. This family includes the galactosyltransferases UDP-galactose:2-acetamido-2-deoxy-D-glucose3beta-galactosyltransferase and UDP-Gal:beta-GlcNAc beta 1,3-galactosyltranferase. Specific galactosyltransferases transfer galactose to GlcNAc terminal chains in the synthesis of the lacto-series oligosaccharides types 1 and 2.	GO:0018146|keratan sulfate biosynthetic process;GO:0016266|O-glycan processing;GO:0030311|poly-N-acetyllactosamine biosynthetic process;	GO:0000139|Golgi membrane;GO:0016021|integral component of membrane;	GO:0008532|N-acetyllactosaminide beta-1,3-N-acetylglucosaminyltransferase activity;GO:0008499|UDP-galactose:beta-N-acetylglucosamine beta-1,3-galactosyltransferase activity;	K07971	B3GNT4; beta-1,3-N-acetylglucosaminyltransferase 4 [EC:2.4.1.-]
ENSG00000178184	104	7.50107	40	2.84818	2.63364	1.39706	3.81422e-08	4.93984e-07	up	yes	PARD6G	protein_coding	chr18:80157232-80247546:-	gi|14210518|ref|NP_115899.1|	1834	0	partitioning defective 6 homolog gamma [Homo sapiens]	gi|115495001|ref|NM_032510.3|	3836	0	Homo sapiens par-6 family cell polarity regulator gamma (PARD6G), mRNA	Q9BYG4	711	0	Partitioning defective 6 homolog gamma	.	.	.	.	pfam13900	GVQW	Putative binding domain. This short domain is often found nested inside other longer domains. The function is not known, but the domain carries a highly conserved GVQW motif. The members are rich in proline and cysteine. This may be a binding domain.	GO:0070830|bicellular tight junction assembly;GO:0007049|cell cycle;GO:0051301|cell division;GO:0007163|establishment or maintenance of cell polarity;	GO:0005923|bicellular tight junction;GO:0005829|cytosol;GO:0005886|plasma membrane;GO:0032991|macromolecular complex;	.	K06093	PARD6; partitioning defective protein 6
ENSG00000228107	26	1.87527	10	0.712045	2.63364	1.39706	0.00596649	0.0252491	up	yes	AP000692.1	sense_overlapping	chr21:36360630-36362040:+	gi|355756662|gb|EHH60270.1|	335	7e-37	hypothetical protein EGM_11598, partial [Macaca fascicularis]	gi|551891843|tpe|HG511784.1|	596	0	TPA: Homo sapiens long non-coding RNA OTTHUMT00000194627.1 (AP000692.9 gene), sense_overlapping	.	.	.	.	.	.	.	.	pfam13900	GVQW	Putative binding domain. This short domain is often found nested inside other longer domains. The function is not known, but the domain carries a highly conserved GVQW motif. The members are rich in proline and cysteine. This may be a binding domain.	.	.	.	.	.
ENSG00000267940	26	1.87527	10	0.712045	2.63364	1.39706	0.00596649	0.0252491	up	yes	AC022762.2	lincRNA	chr11:6201901-6203253:-	.	.	.	.	gi|551869484|tpe|HG503472.1|	1353	0	TPA: Homo sapiens long non-coding RNA OTTHUMT00000464846.1 (RP11-290F24.6 gene), lincRNA	.	.	.	.	.	.	.	.	.	.	.	.	.	.	.	.
ENSG00000234338	86	6.20281	33	2.34975	2.63977	1.40041	5.44697e-07	5.79902e-06	up	yes	AC073349.2	processed_pseudogene	chr7:64835280-64836882:-	gi|45476806|sp|P60608.1|EFC2_HUMAN	1875	0	RecName: Full=Endogenous retrovirus group FC1 member 1 Env polyprotein; AltName: Full=Envelope polyprotein; AltName: Full=Fc2deltaenv; AltName: Full=HERV-F(c)2_7q36.2 provirus ancestral Env polyprotein; Includes: RecName: Full=Surface protein; Short=SU; Includes: RecName: Full=Truncated transmembrane protein; Short=TM	gi|18098546|gb|AC073349.11|	1603	0	Homo sapiens BAC clone RP11-797H7 from 7, complete sequence	.	.	.	.	.	.	.	.	pfam00429	TLV_coat	ENV polyprotein (coat polyprotein).	.	.	.	.	.
ENSG00000232811	47	3.38991	18	1.28168	2.64489	1.40321	0.000207917	0.00132225	up	yes	AL360270.1	antisense	chr1:110943467-110952848:+	gi|931564492|ref|XP_014202298.1|	967	2e-116	PREDICTED: ligand-dependent nuclear receptor-interacting factor 1 isoform X4 [Pan paniscus]	gi|551897299|tpe|HG492420.1|	2359	0	TPA: Homo sapiens long non-coding RNA OTTHUMT00000083392.1 (RP11-96K19.2 gene), antisense	Q5T3J3	379	4e-117	Ligand-dependent nuclear receptor-interacting factor 1	.	.	.	.	pfam13900	GVQW	Putative binding domain. This short domain is often found nested inside other longer domains. The function is not known, but the domain carries a highly conserved GVQW motif. The members are rich in proline and cysteine. This may be a binding domain.	GO:0006355|regulation of transcription, DNA-templated;GO:0006351|transcription, DNA-templated;	GO:0005815|microtubule organizing center;GO:0016363|nuclear matrix;GO:0005634|nucleus;	GO:0042974|retinoic acid receptor binding;	.	.
ENSG00000270441	34	2.45227	13	0.925658	2.64922	1.40557	0.00158419	0.0080857	up	yes	AC135506.1	unprocessed_pseudogene	chr3:49140086-49160851:-	gi|850318158|ref|XP_012863305.1|	580	1e-92	PREDICTED: laminin subunit beta-2-like [Echinops telfairi]	gi|161169044|ref|NR_004405.1|	393	0	Homo sapiens laminin subunit beta 2 pseudogene 1 (LAMB2P1), non-coding RNA	Q61292	145	6e-61	Laminin subunit beta-2	.	.	.	.	pfam00055	Laminin_N	Laminin N-terminal (Domain VI).	GO:0014002|astrocyte development;GO:0048677|axon extension involved in regeneration;GO:0007411|axon guidance;GO:0007155|cell adhesion;GO:0000904|cell morphogenesis involved in differentiation;GO:0072274|metanephric glomerular basement membrane development;GO:0072249|metanephric glomerular visceral epithelial cell development;GO:0007528|neuromuscular junction development;GO:0031175|neuron projecti…	GO:0005605|basal lamina;GO:0005604|basement membrane;GO:0031012|extracellular matrix;GO:0005576|extracellular region;GO:0005615|extracellular space;GO:0043256|laminin complex;GO:0005608|laminin-3 complex;GO:0045202|synapse;GO:0043083|synaptic cleft;	GO:0005178|integrin binding;	K06243	LAMB2; laminin, beta 2
ENSG00000106526	21	1.51464	8	0.569636	2.65896	1.41086	0.0127892	0.0475853	up	yes	ACTR3C	protein_coding	chr7:150243916-150323725:-	gi|256574835|ref|NP_001157930.1|	853	8e-101	actin-related protein 3C precursor [Homo sapiens]	gi|34364674|emb|BX640643.1|	5598	0	Homo sapiens mRNA; cDNA DKFZp686O24114 (from clone DKFZp686O24114)	Q9C0K3	333	3e-102	Actin-related protein 3C	YJR065c	163	3e-41	COG5277	pfam13900	GVQW	Putative binding domain. This short domain is often found nested inside other longer domains. The function is not known, but the domain carries a highly conserved GVQW motif. The members are rich in proline and cysteine. This may be a binding domain.	GO:0034314|Arp2/3 complex-mediated actin nucleation;	GO:0005885|Arp2/3 protein complex;GO:0070062|extracellular exosome;	GO:0003779|actin binding;GO:0005524|ATP binding;	K18584	ACTR3, ARP3; actin-related protein 3
ENSG00000149548	21	1.51464	8	0.569636	2.65896	1.41086	0.0127892	0.0475853	up	yes	CCDC15	protein_coding	chr11:124954121-125041489:+	gi|144922720|ref|NP_079280.2|	4507	0	coiled-coil domain-containing protein 15 [Homo sapiens]	gi|144922719|ref|NM_025004.2|	2844	0	Homo sapiens coiled-coil domain containing 15 (CCDC15), mRNA	Q0P6D6	1740	0	Coiled-coil domain-containing protein 15	.	.	.	.	pfam01010	Oxidored_q1_C	NADH-Ubiquinone oxidoreductase (complex I) subunit C-terminus. This sub-family represents a carboxyl terminal extension of pfam00361. It includes subunit 5 from chloroplasts, and bacterial subunit L. This sub-family is part of complex I which catalyses the transfer of two electrons from NADH to ubiquinone in a reaction that is associated with proton translocation across the membrane.	.	GO:0005813|centrosome;	.	K16752	CCDC15; coiled-coil domain-containing protein 15
ENSG00000225526	21	1.51464	8	0.569636	2.65896	1.41086	0.0127892	0.0475853	up	yes	MKRN2OS	protein_coding	chr3:12514934-12561059:-	gi|332816105|ref|XP_003309673.1|	1143	4e-155	PREDICTED: MKRN2 opposite strand protein isoform X1 [Pan troglodytes]	gi|694900302|ref|XM_003309625.2|	943	0	PREDICTED: Pan troglodytes MKRN2 opposite strand (MKRN2OS), transcript variant X1, mRNA	.	.	.	.	.	.	.	.	pfam13900	GVQW	Putative binding domain. This short domain is often found nested inside other longer domains. The function is not known, but the domain carries a highly conserved GVQW motif. The members are rich in proline and cysteine. This may be a binding domain.	.	.	.	.	.
ENSG00000233560	21	1.51464	8	0.569636	2.65896	1.41086	0.0127892	0.0475853	up	yes	KRT8P39	processed_pseudogene	chr12:68705634-68707066:+	gi|795360163|ref|XP_011785949.1|	583	1e-170	PREDICTED: keratin, type II cytoskeletal 8 isoform X2 [Colobus angolensis palliatus]	gi|974576833|ref|NG_046600.1|	1433	0	Homo sapiens nucleoporin 107kDa (NUP107), RefSeqGene on chromosome 12	P05787	228	8e-168	Keratin, type II cytoskeletal 8	.	.	.	.	pfam00038	Filament	Intermediate filament protein.	GO:0060706|cell differentiation involved in embryonic placenta development;GO:0070268|cornification;GO:0097191|extrinsic apoptotic signaling pathway;GO:0097284|hepatocyte apoptotic process;GO:0031424|keratinization;GO:0051599|response to hydrostatic pressure;GO:0051707|response to other organism;GO:0045214|sarcomere organization;GO:0033209|tumor necrosis factor-mediated signaling pathway;GO:00160…	GO:0016327|apicolateral plasma membrane;GO:0005911|cell-cell junction;GO:0043034|costamere;GO:0005737|cytoplasm;GO:0005829|cytosol;GO:0016010|dystrophin-associated glycoprotein complex;GO:0070062|extracellular exosome;GO:0005882|intermediate filament;GO:0045111|intermediate filament cytoskeleton;GO:0045095|keratin filament;GO:0016363|nuclear matrix;GO:0005654|nucleoplasm;GO:0005634|nucleus;GO:004…	GO:0044877|macromolecular complex binding;GO:0097110|scaffold protein binding;GO:0005198|structural molecule activity;	K07605	KRT2; type II keratin, basic
ENSG00000280852	29	2.09164	11	0.783249	2.67047	1.41709	0.00333161	0.0154142	up	yes	AC025048.6	transcribed_processed_pseudogene	chr17:60101759-60102919:-	gi|194380770|dbj|BAG58538.1|	953	1e-125	unnamed protein product [Homo sapiens]	gi|21909526|gb|AC025048.8|	1161	0	Homo sapiens chromosome 17, clone CTD-2319I12, complete sequence	P56377	294	2e-97	AP-1 complex subunit sigma-2	SPAP27G11.06c	187	1e-56	COG5030	pfam01217	Clat_adaptor_s	Clathrin adaptor complex small chain.	GO:0019886|antigen processing and presentation of exogenous peptide antigen via MHC class II;GO:0006886|intracellular protein transport;GO:0050690|regulation of defense response to virus by virus;GO:0016192|vesicle-mediated transport;	GO:0030119|AP-type membrane coat adaptor complex;GO:0005905|coated pit;GO:0030659|cytoplasmic vesicle membrane;GO:0005829|cytosol;GO:0005794|Golgi apparatus;GO:0000139|Golgi membrane;GO:0043231|intracellular membrane-bounded organelle;GO:0005765|lysosomal membrane;GO:0032588|trans-Golgi network membrane;	.	K12394	AP1S1_2; AP-1 complex subunit sigma 1/2
ENSG00000154608	32	2.30802	12	0.854454	2.70116	1.43358	0.00186815	0.00934045	up	yes	CEP170P1	transcribed_unprocessed_pseudogene	chr4:118467590-118554100:+	gi|767912854|ref|XP_011542643.1|	6594	0	PREDICTED: centrosomal protein of 170 kDa isoform X6 [Homo sapiens]	gi|767912853|ref|XM_011544341.1|	4468	0	PREDICTED: Homo sapiens centrosomal protein 170kDa (CEP170), transcript variant X9, mRNA	Q5SW79	2514	0	Centrosomal protein of 170 kDa	.	.	.	.	pfam15308	CEP170_C	CEP170 C-terminus. This family includes the C-terminus of centrosomal protein of 170 kDa (CEP170).	.	GO:0005814|centriole;GO:0005813|centrosome;GO:0005829|cytosol;GO:0005874|microtubule;GO:0005886|plasma membrane;GO:0005819|spindle;	.	K16463	CEP170; centrosomal protein CEP170
ENSG00000128872	24	1.73102	9	0.64084	2.70116	1.43358	0.00706613	0.0290949	up	yes	TMOD2	protein_coding	chr15:51751561-51816368:+	gi|7657647|ref|NP_055363.1|	1712	0	tropomodulin-2 isoform a [Homo sapiens]	gi|218931146|ref|NM_014548.3|	9186	0	Homo sapiens tropomodulin 2 (TMOD2), transcript variant 1, mRNA	Q9NZR1	664	0	Tropomodulin-2	.	.	.	.	pfam03250	Tropomodulin	Tropomodulin. Tropomodulin is a novel tropomyosin regulatory protein that binds to the end of erythrocyte tropomyosin and blocks head-to-tail association of tropomyosin along actin filaments. Limited proteolysis shows this protein is composed of two domains. The amino terminal domain contains the tropomyosin binding function.	GO:0007015|actin filament organization;GO:0007611|learning or memory;GO:0006936|muscle contraction;GO:0030239|myofibril assembly;GO:0007399|nervous system development;GO:0007270|neuron-neuron synaptic transmission;GO:0051694|pointed-end actin filament capping;GO:0045745|positive regulation of G-protein coupled receptor protein signaling pathway;	GO:0030426|growth cone;GO:0005865|striated muscle thin filament;	GO:0003779|actin binding;GO:0005523|tropomyosin binding;	K10370	TMOD; tropomodulin
ENSG00000148824	24	1.73102	9	0.64084	2.70116	1.43358	0.00706613	0.0290949	up	yes	MTG1	protein_coding	chr10:133394094-133421307:+	gi|22760771|dbj|BAC11327.1|	1344	2e-176	unnamed protein product [Homo sapiens]	gi|22760770|dbj|AK074976.1|	2715	0	Homo sapiens cDNA FLJ90495 fis, clone NT2RP3003729	Q9BT17	399	3e-129	Mitochondrial ribosome-associated GTPase 1	BS_ylqF	118	6e-28	COG1161	pfam01926	MMR_HSR1	50S ribosome-binding GTPase. The full-length GTPase protein is required for the complete activity of the protein of interacting with the 50S ribosome and binding of both adenine and guanine nucleotides, with a preference for guanine nucleotide.	GO:0070129|regulation of mitochondrial translation;GO:0044065|regulation of respiratory system process;GO:0042254|ribosome biogenesis;	GO:0005743|mitochondrial inner membrane;GO:0005759|mitochondrial matrix;GO:0005761|mitochondrial ribosome;	GO:0005525|GTP binding;GO:0003924|GTPase activity;	.	.
ENSG00000258366	24	1.73102	9	0.64084	2.70116	1.43358	0.00706613	0.0290949	up	yes	RTEL1	protein_coding	chr20:63657810-63696253:+	gi|7706541|ref|NP_057518.1|	6027	0	regulator of telomere elongation helicase 1 isoform 1 [Homo sapiens]	gi|323510679|ref|NM_016434.3|	4955	0	Homo sapiens regulator of telomere elongation helicase 1 (RTEL1), transcript variant 1, mRNA	Q9NZ71	2326	0	Regulator of telomere elongation helicase 1	SPAC1D4.12	193	9e-50	COG1199	pfam06733	DEAD_2	DEAD_2. This represents a conserved region within a number of RAD3-like DNA-binding helicases that are seemingly ubiquitous - members include proteins of eukaryotic, bacterial and archaeal origin. RAD3 is involved in nucleotide excision repair, and forms part of the transcription factor TFIIH in yeast.	GO:0032508|DNA duplex unwinding;GO:0006281|DNA repair;GO:1902990|mitotic telomere maintenance via semi-conservative replication;GO:0045910|negative regulation of DNA recombination;GO:1904430|negative regulation of t-circle formation;GO:1904506|negative regulation of telomere maintenance in response to DNA damage;GO:1904355|positive regulation of telomere capping;GO:0032206|positive regulation of …	GO:0000781|chromosome, telomeric region;GO:0005654|nucleoplasm;GO:0005634|nucleus;	GO:0051539|4 iron, 4 sulfur cluster binding;GO:0005524|ATP binding;GO:0004003|ATP-dependent DNA helicase activity;GO:0003677|DNA binding;GO:0046872|metal ion binding;	K11136	RTEL1; regulator of telomere elongation helicase 1 [EC:3.6.4.12]
ENSG00000268201	24	1.73102	9	0.64084	2.70116	1.43358	0.00706613	0.0290949	up	yes	AC020915.2	sense_intronic	chr19:58266635-58267685:+	gi|795376762|ref|XP_011750039.1|	251	9e-24	PREDICTED: uncharacterized protein LOC105488057 isoform X2 [Macaca nemestrina]	gi|551890218|tpe|HG511099.1|	550	0	TPA: Homo sapiens long non-coding RNA OTTHUMT00000466763.1 (CTD-3138B18.6 gene), sense_intronic	.	.	.	.	.	.	.	.	pfam13900	GVQW	Putative binding domain. This short domain is often found nested inside other longer domains. The function is not known, but the domain carries a highly conserved GVQW motif. The members are rich in proline and cysteine. This may be a binding domain.	.	.	.	.	.
ENSG00000111181	110	7.93382	41	2.91938	2.71764	1.44235	6.89874e-09	1.00333e-07	up	yes	SLC6A12	protein_coding	chr12:190077-214570:-	gi|171184404|ref|NP_003035.3|	3143	0	sodium- and chloride-dependent betaine transporter [Homo sapiens]	gi|333033790|ref|NM_003044.4|	3332	0	Homo sapiens solute carrier family 6 member 12 (SLC6A12), transcript variant 1, mRNA	P48065	1216	0	Sodium- and chloride-dependent betaine transporter	VC2012	221	6e-61	COG0733	pfam00209	SNF	Sodium:neurotransmitter symporter family.	GO:0006865|amino acid transport;	GO:0016021|integral component of membrane;GO:0005887|integral component of plasma membrane;GO:0005886|plasma membrane;	GO:0015171|amino acid transmembrane transporter activity;GO:0005332|gamma-aminobutyric acid:sodium symporter activity;GO:0005215|transporter activity;	K05039	SLC6A6S; solute carrier family 6 (neurotransmitter transporter, GABA) member 6/8/11/12/13
ENSG00000148200	231	16.661	86	6.12359	2.7208	1.44403	4.3621e-17	1.51894e-15	up	yes	NR6A1	protein_coding	chr9:124517275-124771310:-	gi|53729325|ref|NP_201591.2|	2343	0	nuclear receptor subfamily 6 group A member 1 isoform 1 [Homo sapiens]	gi|513788271|ref|NM_033334.3|	7031	0	Homo sapiens nuclear receptor subfamily 6 group A member 1 (NR6A1), transcript variant 1, mRNA	Q15406	910	0	Nuclear receptor subfamily 6 group A member 1	.	.	.	.	pfam00105	zf-C4	Zinc finger, C4 type (two domains). In nearly all cases, this is the DNA binding domain of a nuclear hormone receptor. The alignment contains two Zinc finger domains that are too dissimilar to be aligned with each other.	GO:0008283|cell proliferation;GO:0007276|gamete generation;GO:0030518|intracellular steroid hormone receptor signaling pathway;GO:0000122|negative regulation of transcription from RNA polymerase II promoter;GO:0007283|spermatogenesis;GO:0006367|transcription initiation from RNA polymerase II promoter;	GO:0005654|nucleoplasm;GO:0005634|nucleus;GO:0005667|transcription factor complex;	GO:0003677|DNA binding;GO:0004879|RNA polymerase II transcription factor activity, ligand-activated sequence-specific DNA binding;GO:0042803|protein homodimerization activity;GO:0000978|RNA polymerase II core promoter proximal region sequence-specific DNA binding;GO:0000981|RNA polymerase II transcription factor activity, sequence-specific DNA binding;GO:0043565|sequence-specific DNA binding;GO:0…	K08561	NR6A1, GCNF; germ cell nuclear factor
ENSG00000228653	43	3.1014	16	1.13927	2.72227	1.44481	0.000286962	0.0017697	up	yes	HNRNPCP7	processed_pseudogene	chr7:64500825-64501729:+	gi|74218228|dbj|BAE31679.1|	289	5e-59	unnamed protein product [Mus musculus]	gi|256017121|ref|NG_012728.1|	905	0	Homo sapiens heterogeneous nuclear ribonucleoprotein C pseudogene 7 (HNRNPCP7) on chromosome 7	Q5RA82	125	9e-59	Heterogeneous nuclear ribonucleoprotein C	.	.	.	.	pfam00076	RRM_1	RNA recognition motif. (a.k.a. RRM, RBD, or RNP domain). The RRM motif is probably diagnostic of an RNA binding protein. RRMs are found in a variety of RNA binding proteins, including various hnRNP proteins, proteins implicated in regulation of alternative splicing, and protein components of snRNPs. The motif also appears in a few single stranded DNA binding proteins. The RRM structure consists o…	GO:0070935|3'-UTR-mediated mRNA stabilization;GO:0000398|mRNA splicing, via spliceosome;GO:0032211|negative regulation of telomere maintenance via telomerase;	GO:0015629|actin cytoskeleton;GO:0071013|catalytic step 2 spliceosome;GO:0005829|cytosol;GO:0005654|nucleoplasm;GO:0045120|pronucleus;GO:0005697|telomerase holoenzyme complex;	GO:0042802|identical protein binding;GO:0003730|mRNA 3'-UTR binding;GO:1990247|N6-methyladenosine-containing RNA binding;GO:0008266|poly(U) RNA binding;GO:0070034|telomeric RNA binding;	K12884	HNRNPC; heterogeneous nuclear ribonucleoprotein C1/C2
ENSG00000111405	27	1.94739	10	0.712045	2.73493	1.4515	0.00392833	0.0177442	up	yes	ENDOU	protein_coding	chr12:47709734-47725567:-	gi|289063433|ref|NP_001165910.1|	2112	0	poly(U)-specific endoribonuclease isoform 1 precursor [Homo sapiens]	gi|289063432|ref|NM_001172439.1|	2413	0	Homo sapiens endonuclease, poly(U) specific (ENDOU), transcript variant 1, mRNA	P21128	818	0	Poly(U)-specific endoribonuclease	.	.	.	.	pfam09412	XendoU	Endoribonuclease XendoU. This is a family of endoribonucleases involved in RNA biosynthesis which has been named XendoU in Xenopus laevis. XendoU is a U-specific metal dependent enzyme that produces products with a 2'-3' cyclic phosphate termini.	GO:0007565|female pregnancy;GO:0006955|immune response;GO:0006508|proteolysis;	GO:0005737|cytoplasm;GO:0005576|extracellular region;GO:0005615|extracellular space;GO:0005886|plasma membrane;	GO:0004521|endoribonuclease activity;GO:0008083|growth factor activity;GO:0030145|manganese ion binding;GO:0030247|polysaccharide binding;GO:0003723|RNA binding;GO:0005044|scavenger receptor activity;GO:0008236|serine-type peptidase activity;	K14648	ENDOU, PP11; poly(U)-specific endoribonuclease [EC:3.1.-.-]
ENSG00000177842	27	1.94739	10	0.712045	2.73493	1.4515	0.00392833	0.0177442	up	yes	ZNF620	protein_coding	chr3:40477131-40518736:+	gi|795463745|ref|XP_011889549.1|	2274	0	PREDICTED: zinc finger protein 620 isoform X1 [Cercocebus atys]	gi|25815268|gb|AC121754.6|	2879	0	Homo sapiens 3 BAC RP11-32L2 (Roswell Park Cancer Institute Human BAC Library) complete sequence	Q6ZNG0	879	0	Zinc finger protein 620	.	.	.	.	pfam13900	GVQW	Putative binding domain. This short domain is often found nested inside other longer domains. The function is not known, but the domain carries a highly conserved GVQW motif. The members are rich in proline and cysteine. This may be a binding domain.	GO:0006351|transcription, DNA-templated;	GO:0005634|nucleus;	GO:0003677|DNA binding;GO:0046872|metal ion binding;GO:0000981|RNA polymerase II transcription factor activity, sequence-specific DNA binding;	K09228	KRAB; KRAB domain-containing zinc finger protein
ENSG00000117983	76	5.48155	28	1.99373	2.7494	1.45912	1.18972e-06	1.2055e-05	up	yes	MUC5B	protein_coding	chr11:1223066-1262172:+	gi|301172750|ref|NP_002449.2|	9468	0	mucin-5B precursor [Homo sapiens]	gi|301172749|ref|NM_002458.2|	17911	0	Homo sapiens mucin 5B, oligomeric mucus/gel-forming (MUC5B), mRNA	Q9HC84	3537	0	Mucin-5B	.	.	.	.	pfam00094	VWD	von Willebrand factor type D domain. Luciferin-2-monooxygenase from Vargula hilgendorfii contains a vwd domain. Its function is unrelated but the similarity is very strong by several methods.	GO:0016266|O-glycan processing;GO:0002223|stimulatory C-type lectin receptor signaling pathway;	GO:0070062|extracellular exosome;GO:0005615|extracellular space;GO:0005796|Golgi lumen;GO:0043231|intracellular membrane-bounded organelle;GO:0005886|plasma membrane;	.	K13908	MUC5B, MG1; mucin-5B
ENSG00000170464	68	4.90454	25	1.78011	2.75519	1.46215	4.1902e-06	3.80882e-05	up	yes	DNAJC18	protein_coding	chr5:139408588-139444491:-	gi|635124044|ref|XP_008012820.1|	1662	0	PREDICTED: dnaJ homolog subfamily C member 18 isoform X1 [Chlorocebus sabaeus]	gi|301500703|ref|NM_152686.3|	5102	0	Homo sapiens DnaJ heat shock protein family (Hsp40) member C18 (DNAJC18), mRNA	Q9H819	628	0	DnaJ homolog subfamily C member 18	.	.	.	.	pfam09320	DUF1977	Domain of unknown function (DUF1977). Members of this family of functionally uncharacterized domains are predominantly found in dnaj-like proteins.	.	GO:0016021|integral component of membrane;	.	K09538	DNAJC18; DnaJ homolog subfamily C member 18
ENSG00000280054	30	2.16377	11	0.783249	2.76255	1.466	0.00219483	0.0107365	up	yes	AC004241.5	TEC	chr12:47728151-47730598:-	.	.	.	.	gi|27413164|gb|AC004241.2|	2448	0	Homo sapiens 12 PAC RP3-197B17 (Roswell Park Cancer Institute Human PAC Library) complete sequence	.	.	.	.	.	.	.	.	pfam03251	Tymo_45kd_70kd	Tymovirus 45/70Kd protein. Tymoviruses are single stranded RNA viruses. This family includes a protein of unknown function that has been named based on its molecular weight. Tymoviruses such as the ononis yellow mosaic tymovirus encode only three proteins. Of these two are overlapping this protein overlaps a larger ORF that is thought to be the polymerase.	.	.	.	.	.
ENSG00000137507	33	2.38015	12	0.854454	2.78558	1.47798	0.00123135	0.00645945	up	yes	LRRC32	protein_coding	chr11:76657524-76670747:-	gi|5031707|ref|NP_005503.1|	3246	0	leucine-rich repeat-containing protein 32 precursor [Homo sapiens]	gi|193083137|ref|NM_005512.2|	4311	0	Homo sapiens leucine rich repeat containing 32 (LRRC32), transcript variant 1, mRNA	Q14392	1254	0	Leucine-rich repeat-containing protein 32	alr0124_1	77	2e-13	COG4886	pfam13855	LRR_8	Leucine rich repeat.	GO:0046007|negative regulation of activated T cell proliferation;GO:0050710|negative regulation of cytokine secretion;GO:0010628|positive regulation of gene expression;	GO:0005887|integral component of plasma membrane;GO:0005654|nucleoplasm;	.	.	.
ENSG00000182687	22	1.58676	8	0.569636	2.78558	1.47798	0.00832684	0.0334443	up	yes	GALR2	protein_coding	chr17:76074794-76077541:+	gi|4503905|ref|NP_003848.1|	1854	0	galanin receptor type 2 [Homo sapiens]	gi|542133059|ref|NM_003857.3|	1357	0	Homo sapiens galanin receptor 2 (GALR2), mRNA	O43603	718	0	Galanin receptor type 2	.	.	.	.	pfam00001	7tm_1	7 transmembrane receptor (rhodopsin family). This family contains, amongst other G-protein-coupled receptors (GCPRs), members of the opsin family, which have been considered to be typical members of the rhodopsin superfamily. They share several motifs, mainly the seven transmembrane helices, GCPRs of the rhodopsin superfamily. All opsins bind a chromophore, such as 11-cis-retinal. The function of…	GO:0007189|adenylate cyclase-activating G-protein coupled receptor signaling pathway;GO:0007188|adenylate cyclase-modulating G-protein coupled receptor signaling pathway;GO:0007166|cell surface receptor signaling pathway;GO:0007631|feeding behavior;GO:0007186|G-protein coupled receptor signaling pathway;GO:0043647|inositol phosphate metabolic process;GO:0007611|learning or memory;GO:0007275|multi…	GO:0016021|integral component of membrane;GO:0005887|integral component of plasma membrane;GO:0005622|intracellular;GO:0005886|plasma membrane;	GO:0004966|galanin receptor activity;GO:0042923|neuropeptide binding;GO:0017046|peptide hormone binding;	K04231	GALR2; galanin receptor 2
ENSG00000236184	22	1.58676	8	0.569636	2.78558	1.47798	0.00832684	0.0334443	up	yes	TCEA1P4	processed_pseudogene	chr9:32979560-32980403:-	gi|296480638|tpg|DAA22753.1|	605	1e-73	TPA: transcription elongation factor A protein 1 [Bos taurus]	gi|257471015|ref|NG_012821.1|	844	0	Homo sapiens aprataxin (APTX), RefSeqGene on chromosome 9	Q29RL9	236	3e-74	Transcription elongation factor A protein 1	.	.	.	.	pfam07500	TFIIS_M	Transcription factor S-II (TFIIS), central domain. Transcription elongation by RNA polymerase II is regulated by the general elongation factor TFIIS. This factor stimulates RNA polymerase II to transcribe through regions of DNA that promote the formation of stalled ternary complexes. TFIIS is composed of three structural domains, termed I, II, and III. The two C-terminal domains (II and III), thi…	GO:0006355|regulation of transcription, DNA-templated;GO:0006351|transcription, DNA-templated;	GO:0005634|nucleus;	GO:0003677|DNA binding;GO:0008270|zinc ion binding;	K03145	TFIIS; transcription elongation factor S-II
ENSG00000117724	3605	260.013	1301	92.637	2.80679	1.48892	7.62887e-253	1.04665e-249	up	yes	CENPF	protein_coding	chr1:214603195-214664588:+	gi|55770834|ref|NP_057427.3|	14557	0	centromere protein F [Homo sapiens]	gi|55770833|ref|NM_016343.3|	10290	0	Homo sapiens centromere protein F (CENPF), mRNA	P49454	2989	0	Centromere protein F	.	.	.	.	pfam10481	CENP-F_N	Cenp-F N-terminal domain. Mitosin or centromere-associated protein-F (Cenp-F) is found bound across the centromere as one of the proteins of the outer layer of the kinetochore. Most of the kinetochore/centromere functions appear to depend upon binding of the C-terminal par to f the molecule, whereas the N-terminal part, here, may be a cytoplasmic player in controlling the function of microtubules…	GO:0030154|cell differentiation;GO:0051301|cell division;GO:0008283|cell proliferation;GO:0007059|chromosome segregation;GO:0071897|DNA biosynthetic process;GO:0001822|kidney development;GO:0051382|kinetochore assembly;GO:0051310|metaphase plate congression;GO:0000278|mitotic cell cycle;GO:0007094|mitotic spindle assembly checkpoint;GO:0007517|muscle organ development;GO:0045892|negative regulati…	GO:0005930|axoneme;GO:0005813|centrosome;GO:0000775|chromosome, centromeric region;GO:0036064|ciliary basal body;GO:0097539|ciliary transition fiber;GO:0000940|condensed chromosome outer kinetochore;GO:0005737|cytoplasm;GO:0005829|cytosol;GO:0000776|kinetochore;GO:0030496|midbody;GO:0005635|nuclear envelope;GO:0016363|nuclear matrix;GO:0005654|nucleoplasm;GO:0005634|nucleus;GO:0048471|perinuclear…	GO:0003682|chromatin binding;GO:0070840|dynein complex binding;GO:0008022|protein C-terminus binding;GO:0042803|protein homodimerization activity;GO:0008134|transcription factor binding;	K11499	CENPF; centromere protein F
ENSG00000223552	25	1.80314	9	0.64084	2.81371	1.49248	0.00460932	0.0203294	up	yes	AC098613.1	antisense	chr3:46364955-46407059:-	gi|931577938|ref|XP_014202014.1|	245	1e-22	PREDICTED: uncharacterized protein LOC100968539 isoform X1 [Pan paniscus]	gi|667751627|ref|NR_125406.1|	656	0	Homo sapiens uncharacterized LOC102724297 (LOC102724297), long non-coding RNA	Q1W209	63.5	3e-11	Embryonic stem cell-related gene protein	.	.	.	.	pfam01375	Enterotoxin_a	Heat-labile enterotoxin alpha chain.	.	GO:0005634|nucleus;	.	.	.
ENSG00000227782	25	1.80314	9	0.64084	2.81371	1.49248	0.00460932	0.0203294	up	yes	AC002553.1	antisense	chr17:16040472-16041273:+	gi|795110564|ref|XP_011830678.1|	228	7e-20	PREDICTED: 60S acidic ribosomal protein P1-like [Mandrillus leucophaeus]	gi|666671690|tpe|LK938072.1|	802	0	TPA: Homo sapiens long non-coding RNA OTTHUMT00000474267.1 (CTC-529I10.2 gene), antisense	.	.	.	.	.	.	.	.	pfam13900	GVQW	Putative binding domain. This short domain is often found nested inside other longer domains. The function is not known, but the domain carries a highly conserved GVQW motif. The members are rich in proline and cysteine. This may be a binding domain.	.	.	.	.	.
ENSG00000185291	106	7.64532	38	2.70577	2.82556	1.49854	4.8761e-09	7.25574e-08	up	yes	IL3RA	protein_coding	chrX:1336616-1382689:+	gi|1345402|dbj|BAA08393.1|	1960	0	interleukin 3 receptor alpha subunit [Homo sapiens]	gi|391224438|ref|NM_002183.3|	1706	0	Homo sapiens interleukin 3 receptor subunit alpha (IL3RA), transcript variant 1, mRNA	P26951	715	0	Interleukin-3 receptor subunit alpha	.	.	.	.	pfam09240	IL6Ra-bind	Interleukin-6 receptor alpha chain, binding. Members of this family adopt a structure consisting of an immunoglobulin-like beta-sandwich, with seven strands in two beta-sheets, in a Greek-key topology. They are required for binding to the cytokine Interleukin-6.	GO:0019221|cytokine-mediated signaling pathway;GO:0000165|MAPK cascade;	GO:0016021|integral component of membrane;GO:0005622|intracellular;GO:0005886|plasma membrane;	GO:0004912|interleukin-3 receptor activity;GO:0004713|protein tyrosine kinase activity;GO:0005088|Ras guanyl-nucleotide exchange factor activity;	K04737	IL3RA; interleukin 3 receptor alpha
ENSG00000215196	56	4.03904	20	1.42409	2.83622	1.50397	2.00427e-05	0.000158946	up	yes	BASP1-AS1	antisense	chr5:17130028-17217047:-	gi|193785009|dbj|BAG54162.1|	833	3e-101	unnamed protein product [Homo sapiens]	gi|551855543|tpe|HG497795.1|	2941	0	TPA: Homo sapiens long non-coding RNA OTTHUMT00000253713.3 (AC091878.1 gene), antisense	Q6B4Z3	43.1	6e-07	Histone demethylase UTY	.	.	.	.	pfam13900	GVQW	Putative binding domain. This short domain is often found nested inside other longer domains. The function is not known, but the domain carries a highly conserved GVQW motif. The members are rich in proline and cysteine. This may be a binding domain.	GO:0010468|regulation of gene expression;	GO:0005634|nucleus;	GO:0051213|dioxygenase activity;GO:0071558|histone demethylase activity (H3-K27 specific);GO:0046872|metal ion binding;	K11447	UTX, UTY; histone demethylase [EC:1.14.11.-]
ENSG00000072182	28	2.01952	10	0.712045	2.83622	1.50397	0.00256645	0.012343	up	yes	ASIC4	protein_coding	chr2:219514170-219538772:+	gi|953855216|ref|XP_005610692.2|	1637	0	PREDICTED: LOW QUALITY PROTEIN: acid-sensing ion channel 4 [Equus caballus]	gi|45708701|gb|BC031812.1|	3328	0	Homo sapiens amiloride-sensitive cation channel 4, pituitary, mRNA (cDNA clone MGC:24860 IMAGE:4944238), complete cds	Q96FT7	617	0	Acid-sensing ion channel 4	.	.	.	.	pfam00858	ASC	Amiloride-sensitive sodium channel.	GO:0001662|behavioral fear response;	GO:0005887|integral component of plasma membrane;	GO:0005216|ion channel activity;GO:0005272|sodium channel activity;GO:0015081|sodium ion transmembrane transporter activity;	K04831	ASIC4, ACCN4, BNAC4; acid-sensing ion channel 4
ENSG00000187848	28	2.01952	10	0.712045	2.83622	1.50397	0.00256645	0.012343	up	yes	P2RX2	protein_coding	chr12:132618776-132622386:+	gi|531990828|ref|NP_001269094.1|	1857	0	P2X purinoceptor 2 isoform K [Homo sapiens]	gi|531990827|ref|NM_001282165.1|	1881	0	Homo sapiens purinergic receptor P2X 2 (P2RX2), transcript variant 8, mRNA	Q9UBL9	694	0	P2X purinoceptor 2	.	.	.	.	pfam00864	P2X_receptor	ATP P2X receptor.	GO:0048266|behavioral response to pain;GO:0007596|blood coagulation;GO:0003029|detection of hypoxic conditions in blood by carotid body chemoreceptor signaling;GO:0007528|neuromuscular junction development;GO:0007274|neuromuscular synaptic transmission;GO:0030432|peristalsis;GO:0010524|positive regulation of calcium ion transport into cytosol;GO:0050850|positive regulation of calcium-mediated sig…	GO:0016324|apical plasma membrane;GO:0005639|integral component of nuclear inner membrane;GO:0005887|integral component of plasma membrane;GO:0005886|plasma membrane;GO:0098794|postsynapse;GO:0043235|receptor complex;	GO:0005524|ATP binding;GO:0004931|extracellular ATP-gated cation channel activity;GO:0042802|identical protein binding;GO:0015276|ligand-gated ion channel activity;GO:0001614|purinergic nucleotide receptor activity;	K05216	P2RX2; P2X purinoceptor 2
ENSG00000232034	28	2.01952	10	0.712045	2.83622	1.50397	0.00256645	0.012343	up	yes	AC092168.2	sense_intronic	chr2:100822661-100847220:+	.	.	.	.	gi|551846339|tpe|HG494367.1|	717	0	TPA: Homo sapiens long non-coding RNA OTTHUMT00000329085.1 (AC092168.2 gene), sense_intronic	.	.	.	.	.	.	.	.	pfam09533	DUF2380	Predicted lipoprotein of unknown function (DUF2380). This family consists of at least 9 paralogs in Myxococcus xanthus, a member of the Deltaproteobacteria. One appears truncated toward the N-terminus; the others are predicted lipoproteins. The function is unknown.	.	.	.	.	.
ENSG00000240338	28	2.01952	10	0.712045	2.83622	1.50397	0.00256645	0.012343	up	yes	AC009078.2	transcribed_unprocessed_pseudogene	chr16:75226074-75228197:+	gi|119616064|gb|EAW95658.1|	755	9e-96	hCG2042769, isoform CRA_a [Homo sapiens]	gi|564730707|ref|NR_109777.1|	837	0	Homo sapiens uncharacterized LOC100506281 (LOC100506281), long non-coding RNA	.	.	.	.	.	.	.	.	pfam00089	Trypsin	Trypsin.	.	.	.	.	.
ENSG00000257642	28	2.01952	10	0.712045	2.83622	1.50397	0.00256645	0.012343	up	yes	KCCAT198	antisense	chr12:105304867-105327017:-	gi|28195237|gb|AAO27434.1|	383	7e-40	polymerase [Homo sapiens]	gi|825706206|ref|NR_131986.1|	549	0	Homo sapiens renal clear cell carcinoma-associated transcript 198 (KCCAT198), long non-coding RNA	P63132	152	8e-41	Endogenous retrovirus group K member 113 Pol protein	.	.	.	.	pfam00665	rve	Integrase core domain. Integrase mediates integration of a DNA copy of the viral genome into the host chromosome. Integrase is composed of three domains. The amino-terminal domain is a zinc binding domain pfam02022. This domain is the central catalytic domain. The carboxyl terminal domain that is a non-specific DNA binding domain pfam00552. The catalytic domain acts as an endonuclease when two nu…	GO:0015074|DNA integration;GO:0006310|DNA recombination;	.	GO:0003677|DNA binding;GO:0003964|RNA-directed DNA polymerase activity;GO:0004523|RNA-DNA hybrid ribonuclease activity;GO:0008270|zinc ion binding;	.	.
ENSG00000154864	104	7.50107	37	2.63457	2.84717	1.50953	5.63349e-09	8.3047e-08	up	yes	PIEZO2	protein_coding	chr18:10666483-11148762:-	gi|795154805|ref|XP_011839317.1|	12930	0	PREDICTED: piezo-type mechanosensitive ion channel component 2 [Mandrillus leucophaeus]	gi|590121976|ref|NM_022068.3|	9697	0	Homo sapiens piezo type mechanosensitive ion channel component 2 (PIEZO2), mRNA	Q9H5I5	4981	0	Piezo-type mechanosensitive ion channel component 2	.	.	.	.	pfam12166	DUF3595	Protein of unknown function (DUF3595). This family of proteins is functionally uncharacterized.This family of proteins is found in eukaryotes. Proteins in this family are typically between 578 and 2525 amino acids in length.	GO:0006812|cation transport;GO:0071260|cellular response to mechanical stimulus;GO:0050982|detection of mechanical stimulus;GO:0050974|detection of mechanical stimulus involved in sensory perception;GO:0042391|regulation of membrane potential;GO:0009612|response to mechanical stimulus;	GO:0016021|integral component of membrane;GO:0005886|plasma membrane;	GO:0005261|cation channel activity;GO:0008381|mechanically-gated ion channel activity;	.	.
ENSG00000234880	45	3.24565	16	1.13927	2.84888	1.5104	0.00012568	0.000844094	up	yes	LINC00163	lincRNA	chr21:44989864-44994086:-	gi|119629771|gb|EAX09366.1|	334	7e-33	hCG2007639 [Homo sapiens]	gi|299782551|ref|NR_033840.1|	2155	0	Homo sapiens long intergenic non-protein coding RNA 163 (LINC00163), long non-coding RNA	.	.	.	.	.	.	.	.	pfam09770	PAT1	Topoisomerase II-associated protein PAT1. Members of this family are necessary for accurate chromosome transmission during cell division.	.	.	.	.	.
ENSG00000159905	96	6.92406	34	2.42095	2.86006	1.51604	1.94873e-08	2.6647e-07	up	yes	ZNF221	protein_coding	chr19:43951223-43967709:+	gi|157412267|ref|NP_037491.2|	3229	0	zinc finger protein 221 [Homo sapiens]	gi|6118378|gb|AF187987.1|	2492	0	Homo sapiens zinc finger protein ZNF221 mRNA, complete cds	Q9UK13	1248	0	Zinc finger protein 221	.	.	.	.	pfam13900	GVQW	Putative binding domain. This short domain is often found nested inside other longer domains. The function is not known, but the domain carries a highly conserved GVQW motif. The members are rich in proline and cysteine. This may be a binding domain.	GO:0006355|regulation of transcription, DNA-templated;GO:0006351|transcription, DNA-templated;	GO:0005634|nucleus;	GO:0003677|DNA binding;GO:0003700|transcription factor activity, sequence-specific DNA binding;GO:0046872|metal ion binding;GO:0000981|RNA polymerase II transcription factor activity, sequence-specific DNA binding;	K09228	KRAB; KRAB domain-containing zinc finger protein
ENSG00000198590	34	2.45227	12	0.854454	2.86999	1.52104	0.000806375	0.00446934	up	yes	C3orf35	processed_transcript	chr3:37386269-37435497:+	gi|153251878|ref|NP_848029.2|	812	8e-102	AP20 region protein 1 isoform B [Homo sapiens]	gi|685843820|tpe|LN607972.1|	1859	0	TPA: Homo sapiens long non-coding RNA OTTHUMT00000342344.2 (C3orf35 gene), lincRNA	Q8IVJ8	317	3e-103	AP20 region protein 1	.	.	.	.	pfam15388	FAM117	Protein Family FAM117. This protein family is a domain of unknown function found in eukaryotes. Proteins in this family are typically between 269 and 453 amino acids in length. There are two conserved sequence motifs: RRT and TQT.	.	GO:0016021|integral component of membrane;	.	.	.
ENSG00000139160	37	2.66865	13	0.925658	2.88297	1.52756	0.000454381	0.00269012	up	yes	ETFBKMT	protein_coding	chr12:31647160-31673114:+	gi|28603834|ref|NP_776163.1|	1318	1e-163	protein N-lysine methyltransferase METTL20 [Homo sapiens]	gi|21732901|emb|AL832339.1|	6071	0	Homo sapiens mRNA; cDNA DKFZp451L235 (from clone DKFZp451L235)	Q8IXQ9	512	4e-165	Electron transfer flavoprotein beta subunit lysine methyltransferase	SMc03226	126	2e-30	COG3897	pfam13900	GVQW	Putative binding domain. This short domain is often found nested inside other longer domains. The function is not known, but the domain carries a highly conserved GVQW motif. The members are rich in proline and cysteine. This may be a binding domain.	GO:0018022|peptidyl-lysine methylation;GO:0018023|peptidyl-lysine trimethylation;GO:0006479|protein methylation;	GO:0005737|cytoplasm;GO:0005759|mitochondrial matrix;GO:0032991|macromolecular complex;	GO:0031072|heat shock protein binding;GO:0016279|protein-lysine N-methyltransferase activity;	.	.
ENSG00000199094	20	1.44251	7	0.498431	2.89411	1.53312	0.00974429	0.038037	up	yes	MIR30C2	miRNA	chr6:71376960-71377031:-	.	.	.	.	gi|563319697|ref|NR_106324.1|	72	1e-28	Gorilla gorilla microRNA mir-30c (MIR30C), microRNA	.	.	.	.	.	.	.	.	pfam02705	K_trans	K+ potassium transporter. This is a family of K+ potassium transporters that are conserved across phyla, having both bacterial (KUP), yeast (HAK), and plant (AtKT) sequences as members.	.	.	.	.	.
ENSG00000237575	20	1.44251	7	0.498431	2.89411	1.53312	0.00974429	0.038037	up	yes	PYY2	transcribed_unprocessed_pseudogene	chr17:28226563-28228065:+	gi|767898494|ref|XP_011507100.1|	381	1e-39	PREDICTED: uncharacterized protein LOC105371930 [Homo sapiens]	gi|95147323|ref|NR_003064.2|	1071	0	Homo sapiens peptide YY, 2 (pseudogene) (PYY2), non-coding RNA	P10082	52	4e-07	Peptide YY	.	.	.	.	pfam00159	Hormone_3	Pancreatic hormone peptide.	GO:0008283|cell proliferation;GO:0007631|feeding behavior;GO:0007186|G-protein coupled receptor signaling pathway;GO:0007218|neuropeptide signaling pathway;GO:0032098|regulation of appetite;	GO:0005576|extracellular region;GO:0005615|extracellular space;	GO:0001664|G-protein coupled receptor binding;GO:0005179|hormone activity;GO:0005184|neuropeptide hormone activity;	K05233	PYY; peptide YY
ENSG00000243960	20	1.44251	7	0.498431	2.89411	1.53312	0.00974429	0.038037	up	yes	AL390195.1	sense_overlapping	chr1:111438638-111441364:-	.	.	.	.	gi|551897316|tpe|HG492427.1|	723	0	TPA: Homo sapiens long non-coding RNA OTTHUMT00000032470.1 (RP11-552M11.4 gene), sense_overlapping	.	.	.	.	.	.	.	.	pfam00763	THF_DHG_CYH	Tetrahydrofolate dehydrogenase/cyclohydrolase, catalytic domain.	.	.	.	.	.
ENSG00000277117	20	1.44251	7	0.498431	2.89411	1.53312	0.00974429	0.038037	up	yes	FP565260.3	protein_coding	chr21:5022493-5040666:+	gi|3327120|dbj|BAA31628.1|	1573	0	KIAA0653 protein [Homo sapiens]	gi|768019569|ref|XM_006723900.2|	3274	0	PREDICTED: Homo sapiens ICOS ligand (LOC102723996), transcript variant X4, mRNA	O75144	535	3e-180	ICOS ligand	.	.	.	.	pfam08205	C2-set_2	CD80-like C2-set immunoglobulin domain. These domains belong to the immunoglobulin superfamily.	GO:0002250|adaptive immune response;GO:0042113|B cell activation;GO:0006952|defense response;GO:0006972|hyperosmotic response;GO:0042104|positive regulation of activated T cell proliferation;GO:0007165|signal transduction;GO:0042110|T cell activation;GO:0031295|T cell costimulation;	GO:0036464|cytoplasmic ribonucleoprotein granule;GO:0070062|extracellular exosome;GO:0016021|integral component of membrane;GO:0005886|plasma membrane;	GO:0042802|identical protein binding;GO:0005102|receptor binding;	K06710	ICOSLG, ICOSL; inducible T-cell co-stimulator ligand
ENSG00000283031	20	1.44251	7	0.498431	2.89411	1.53312	0.00974429	0.038037	up	yes	AC009242.1	lincRNA	chr2:23667208-23685453:-	gi|694893318|ref|XP_009440372.1|	274	9e-24	PREDICTED: transient receptor potential protein-like [Pan troglodytes]	gi|694893323|ref|XR_677995.1|	2158	0	PREDICTED: Pan troglodytes uncharacterized LOC104004907 (LOC104004907), transcript variant X3, ncRNA	.	.	.	.	.	.	.	.	pfam01500	Keratin_B2	Keratin, high sulfur B2 protein. High sulfur proteins are cysteine-rich proteins synthesized during the differentiation of hair matrix cells, and form hair fibres in association with hair keratin intermediate filaments. This family has been divided up into four regions, with the second region containing 8 copies of a short repeat. This family is also known as B2 or KAP1.	.	.	.	.	.
ENSG00000143858	23	1.65889	8	0.569636	2.91219	1.54211	0.00537306	0.0230411	up	yes	SYT2	protein_coding	chr1:202590596-202710417:-	gi|31543670|ref|NP_796376.2|	1730	0	synaptotagmin-2 [Homo sapiens]	gi|211059428|ref|NM_001136504.1|	7614	0	Homo sapiens synaptotagmin 2 (SYT2), transcript variant 2, mRNA	P29101	548	8e-175	Synaptotagmin-2	SPAPYUK71.03c	63.9	6e-09	COG5038	pfam00168	C2	C2 domain.	GO:0048791|calcium ion-dependent exocytosis of neurotransmitter;GO:0030154|cell differentiation;GO:0017158|regulation of calcium ion-dependent exocytosis;GO:0048488|synaptic vesicle endocytosis;GO:0016079|synaptic vesicle exocytosis;GO:0006906|vesicle fusion;	GO:0030054|cell junction;GO:0042584|chromaffin granule membrane;GO:0016021|integral component of membrane;GO:0005886|plasma membrane;GO:0030672|synaptic vesicle membrane;GO:0043195|terminal bouton;	GO:0005509|calcium ion binding;GO:0005544|calcium-dependent phospholipid binding;GO:0030276|clathrin binding;GO:0043533|inositol 1,3,4,5 tetrakisphosphate binding;GO:0019905|syntaxin binding;	.	.
ENSG00000129009	75	5.40942	26	1.85132	2.92193	1.54692	4.69429e-07	5.06052e-06	up	yes	ISLR	protein_coding	chr15:74173671-74176872:+	gi|5031809|ref|NP_005536.1|	1935	0	immunoglobulin superfamily containing leucine-rich repeat protein precursor [Homo sapiens]	gi|37182859|gb|AY358871.1|	2317	0	Homo sapiens clone DNA32288 ISLR (UNQ189) mRNA, complete cds	O14498	749	0	Immunoglobulin superfamily containing leucine-rich repeat protein	.	.	.	.	pfam13855	LRR_8	Leucine rich repeat.	GO:0007155|cell adhesion;GO:0002576|platelet degranulation;	GO:0070062|extracellular exosome;GO:0005576|extracellular region;GO:0031093|platelet alpha granule lumen;	.	.	.
ENSG00000278233	153	11.0352	53	3.77384	2.92414	1.54801	6.02134e-13	1.44423e-11	up	yes	RNA5-8SN2	rRNA	chr21:8212572-8212724:+	gi|954258002|gb|KRX51787.1|	138	1e-08	hypothetical protein T09_8305 [Trichinella sp. T9]	gi|958786664|ref|XM_014867045.1|	153	3e-73	PREDICTED: Equus asinus translation initiation factor IF-2-like (LOC106847650), mRNA	.	.	.	.	.	.	.	.	pfam05346	DUF747	Eukaryotic membrane protein family. This family is a family of eukaryotic membrane proteins. It was previously annotated as including a putative receptor for human cytomegalovirus gH but this has has since been disputed. Analysis of the mouse Tapt1 protein (transmembrane anterior posterior transformation 1) has shown it to be involved in patterning of the vertebrate axial skeleton.	.	.	.	.	.
ENSG00000119242	159	11.468	55	3.91625	2.92831	1.55007	2.02784e-13	5.09544e-12	up	yes	CCDC92	protein_coding	chr12:123918660-123972831:-	gi|13376725|ref|NP_079416.1|	1367	9e-172	coiled-coil domain-containing protein 92 isoform 1 [Homo sapiens]	gi|34532123|dbj|AK125866.1|	3662	0	Homo sapiens cDNA FLJ43878 fis, clone TESTI4008935	Q53HC0	531	3e-173	Coiled-coil domain-containing protein 92	.	.	.	.	pfam14916	CCDC92	Coiled-coil domain of unknown function. This domain family is found in eukaryotes, and is approximately 60 amino acids in length. The function is not known and the proteins carry no other domains.	.	GO:0005814|centriole;GO:0005813|centrosome;GO:0043231|intracellular membrane-bounded organelle;GO:0005654|nucleoplasm;	.	K16452	CCDC92; coiled-coil domain-containing protein 92
ENSG00000281490	107	7.71744	37	2.63457	2.9293	1.55056	1.65616e-09	2.62377e-08	up	yes	CICP14	processed_pseudogene	chr7:128655962-128658791:-	gi|119613684|gb|EAW93278.1|	908	9e-113	hCG1739111, isoform CRA_a [Homo sapiens]	gi|615276343|ref|NG_023445.2|	1807	0	Homo sapiens capicua transcriptional repressor pseudogene 14 (CICP14) on chromosome 7	Q96RK0	204	1e-85	Protein capicua homolog	.	.	.	.	pfam02948	Amelogenin	Amelogenin. Amelogenins play a role in biomineralisation. They seem to regulate the formation of crystallites during the secretory stage of tooth enamel development. thought to play a major role in the structural organisation and mineralisation of developing enamel. They are found in the extracellular matrix. Mutations in X-chromosomal amelogenin can cause Amelogenesis imperfecta.	GO:0007420|brain development;GO:0007612|learning;GO:0048286|lung alveolus development;GO:0007613|memory;GO:0000122|negative regulation of transcription from RNA polymerase II promoter;GO:0045892|negative regulation of transcription, DNA-templated;GO:0035176|social behavior;GO:0006351|transcription, DNA-templated;	GO:0043231|intracellular membrane-bounded organelle;GO:0005654|nucleoplasm;GO:0005634|nucleus;GO:0032991|macromolecular complex;	GO:0003682|chromatin binding;GO:0003677|DNA binding;GO:0000981|RNA polymerase II transcription factor activity, sequence-specific DNA binding;	.	.
ENSG00000241170	81	5.84218	28	1.99373	2.93028	1.55104	1.55224e-07	1.82121e-06	up	yes	AP001992.1	transcribed_processed_pseudogene	chr11:74876286-74920022:+	gi|9280277|dbj|BAB01682.1|	145	2e-09	unnamed protein product [Macaca fascicularis]	gi|15637087|dbj|AP001992.4|	348	0	Homo sapiens genomic DNA, chromosome 11q clone:RP11-147I3, complete sequence	.	.	.	.	.	.	.	.	pfam13900	GVQW	Putative binding domain. This short domain is often found nested inside other longer domains. The function is not known, but the domain carries a highly conserved GVQW motif. The members are rich in proline and cysteine. This may be a binding domain.	.	.	.	.	.
ENSG00000134256	32	2.30802	11	0.783249	2.94673	1.55911	0.00093295	0.00507924	up	yes	CD101	protein_coding	chr1:117001750-117036476:+	gi|119577068|gb|EAW56664.1|	5376	0	immunoglobulin superfamily, member 2, isoform CRA_a [Homo sapiens]	gi|443609471|ref|NM_001256109.2|	3324	0	Homo sapiens CD101 molecule (CD101), transcript variant 3, mRNA	Q93033	2073	0	Immunoglobulin superfamily member 2	.	.	.	.	pfam07686	V-set	Immunoglobulin V-set domain. This domain is found in antibodies as well as neural protein P0 and CTL4 amongst others.	GO:0007166|cell surface receptor signaling pathway;GO:0002763|positive regulation of myeloid leukocyte differentiation;	GO:0070062|extracellular exosome;GO:0016021|integral component of membrane;GO:0005886|plasma membrane;	GO:0016812|hydrolase activity, acting on carbon-nitrogen (but not peptide) bonds, in cyclic amides;	K06522	IGSF2_3; immunoglobulin superfamily, member 2/3
ENSG00000279744	32	2.30802	11	0.783249	2.94673	1.55911	0.00093295	0.00507924	up	yes	AC132938.5	TEC	chr17:82462601-82464255:+	.	.	.	.	gi|28436295|gb|AC132938.9|	1655	0	Homo sapiens chromosome 17, clone RP13-20L14, complete sequence	.	.	.	.	.	.	.	.	pfam15621	PROL5-SMR	Proline-rich submaxillary gland androgen-regulated family. SMR is a family of proteins found in eukaryotes. The family of SMR proteins is expressed in the submaxillary gland. SMR members may play a role in protection or detoxification.	.	.	.	.	.
ENSG00000162913	44	3.17353	15	1.06807	2.97128	1.57109	9.49988e-05	0.000654946	up	yes	OBSCN-AS1	antisense	chr1:228203506-228213664:-	gi|74752041|sp|Q96MR7.1|CA145_HUMAN	661	3e-77	RecName: Full=Putative uncharacterized protein C1orf145	gi|403420641|ref|NR_073154.1|	2884	0	Homo sapiens chromosome 1 open reading frame 145 (C1orf145), transcript variant 1, long non-coding RNA	.	.	.	.	.	.	.	.	pfam15381	DUF4608	Domain of unknown function (DUF4608). This family of proteins is found in eukaryotes. Proteins in this family are typically between 85 and 157 amino acids in length.	.	.	.	.	.
ENSG00000010219	65	4.68817	22	1.5665	2.99277	1.58148	1.87313e-06	1.82691e-05	up	yes	DYRK4	protein_coding	chr12:4562204-4615302:+	gi|119609248|gb|EAW88842.1|	2879	0	dual-specificity tyrosine-(Y)-phosphorylation regulated kinase 4, isoform CRA_b [Homo sapiens]	gi|426371280|ref|XM_004052529.1|	3072	0	PREDICTED: Gorilla gorilla gorilla dual-specificity tyrosine-(Y)-phosphorylation regulated kinase 4 (DYRK4), mRNA	Q9NR20	1051	0	Dual specificity tyrosine-phosphorylation-regulated kinase 4	.	.	.	.	pfam00069	Pkinase	Protein kinase domain.	.	GO:0005737|cytoplasm;GO:0043231|intracellular membrane-bounded organelle;GO:0005634|nucleus;	GO:0005524|ATP binding;GO:0046872|metal ion binding;GO:0004674|protein serine/threonine kinase activity;GO:0004712|protein serine/threonine/tyrosine kinase activity;GO:0004713|protein tyrosine kinase activity;	K18669	DYRK2_3_4; dual specificity tyrosine-phosphorylation-regulated kinase 2/3/4 [EC:2.7.12.1]
ENSG00000070731	42	3.02928	14	0.996863	3.03881	1.60351	0.000108758	0.00074087	up	yes	ST6GALNAC2	protein_coding	chr17:76565379-76586956:-	gi|565080|gb|AAA52228.1|	1970	0	sialyltransferase STM [Homo sapiens]	gi|192448439|ref|NM_006456.2|	2105	0	Homo sapiens ST6 (alpha-N-acetyl-neuraminyl-2,3-beta-galactosyl-1,3)-N-acetylgalactosaminide alpha-2,6-sialyltransferase 2 (ST6GALNAC2), mRNA	Q9UJ37	763	0	Alpha-N-acetylgalactosaminide alpha-2,6-sialyltransferase 2	.	.	.	.	pfam00777	Glyco_transf_29	Glycosyltransferase family 29 (sialyltransferase). Members of this family belong to glycosyltransferase family 29.	GO:0016266|O-glycan processing;GO:0009311|oligosaccharide metabolic process;GO:0006486|protein glycosylation;GO:0018279|protein N-linked glycosylation via asparagine;GO:0006493|protein O-linked glycosylation;GO:1990743|protein sialylation;GO:0097503|sialylation;	GO:0000139|Golgi membrane;GO:0016021|integral component of membrane;	GO:0001665|alpha-N-acetylgalactosaminide alpha-2,6-sialyltransferase activity;GO:0008373|sialyltransferase activity;	K06616	SIAT7B, ST6GalNAc II; alpha-N-acetylgalactosaminide alpha-2,6-sialyltransferase (sialyltransferase 7B) [EC:2.4.99.-]
ENSG00000124253	39	2.8129	13	0.925658	3.03881	1.60351	0.000191942	0.0012317	up	yes	PCK1	protein_coding	chr20:57561080-57568112:+	gi|194390228|dbj|BAG61876.1|	916	1e-108	unnamed protein product [Homo sapiens]	gi|34367672|emb|BX648510.1|	4961	0	Homo sapiens mRNA; cDNA DKFZp779F2021 (from clone DKFZp779F2021)	P35558	359	1e-106	Phosphoenolpyruvate carboxykinase, cytosolic [GTP]	CPn0851	171	5e-43	COG1274	pfam00821	PEPCK	Phosphoenolpyruvate carboxykinase. Catalyses the formation of phosphoenolpyruvate by decarboxylation of oxaloacetate.	GO:0007568|aging;GO:0071320|cellular response to cAMP;GO:0071332|cellular response to fructose stimulus;GO:0071377|cellular response to glucagon stimulus;GO:0071456|cellular response to hypoxia;GO:0032869|cellular response to insulin stimulus;GO:0071347|cellular response to interleukin-1;GO:0051365|cellular response to potassium ion starvation;GO:0071300|cellular response to retinoic acid;GO:0071…	GO:0005737|cytoplasm;GO:0005829|cytosol;GO:0070062|extracellular exosome;	GO:0031406|carboxylic acid binding;GO:0019003|GDP binding;GO:0005525|GTP binding;GO:0000287|magnesium ion binding;GO:0030145|manganese ion binding;GO:0004613|phosphoenolpyruvate carboxykinase (GTP) activity;	K01596	E4.1.1.32, pckA, PEPCK; phosphoenolpyruvate carboxykinase (GTP) [EC:4.1.1.32]
ENSG00000234290	30	2.16377	10	0.712045	3.03881	1.60351	0.00107209	0.00571872	up	yes	AC116366.1	antisense	chr5:132468890-132473043:-	gi|119582737|gb|EAW62333.1|	448	1e-47	hypothetical gene supported by AK128882, isoform CRA_a [Homo sapiens]	gi|551857354|tpe|HG498476.1|	3730	0	TPA: Homo sapiens long non-coding RNA OTTHUMT00000132338.2 (AC116366.6 gene), antisense	.	.	.	.	.	.	.	.	pfam05642	Sporozoite_P67	Sporozoite P67 surface antigen. This family consists of several Theileria P67 surface antigens. A stage specific surface antigen of Theileria parva, p67, is the basis for the development of an anti-sporozoite vaccine for the control of East Coast fever (ECF) in cattle. The antigen has been shown to contain five distinct linear peptide sequences recognized by sporozoite-neutralizing murine monoclo…	.	.	.	.	.
ENSG00000285257	27	1.94739	9	0.64084	3.03881	1.60351	0.00191543	0.00953285	up	yes	AL157893.1	unprocessed_pseudogene	chr10:87214136-87216173:-	gi|194374385|dbj|BAG57088.1|	553	7e-69	unnamed protein product [Homo sapiens]	gi|767964523|ref|XM_011540439.1|	308	5e-159	PREDICTED: Homo sapiens synaptotagmin-15 (LOC102724488), transcript variant X12, mRNA	Q9BQS2	216	6e-68	Synaptotagmin-15	.	.	.	.	pfam00168	C2	C2 domain.	GO:0048791|calcium ion-dependent exocytosis of neurotransmitter;GO:0017158|regulation of calcium ion-dependent exocytosis;GO:0006906|vesicle fusion;	GO:0016021|integral component of membrane;GO:0005886|plasma membrane;GO:0098793|presynapse;	GO:0005509|calcium ion binding;GO:0005544|calcium-dependent phospholipid binding;GO:0030276|clathrin binding;GO:0019905|syntaxin binding;	.	.
ENSG00000168961	24	1.73102	8	0.569636	3.03881	1.60351	0.0034382	0.015861	up	yes	LGALS9	protein_coding	chr17:27629798-27649560:+	gi|6806890|ref|NP_033665.1|	1697	0	galectin-9 isoform long [Homo sapiens]	gi|694967901|ref|XM_009432544.1|	1982	0	PREDICTED: Pan troglodytes galectin-9 (LOC454519), mRNA	O00182	658	0	Galectin-9	.	.	.	.	pfam00337	Gal-bind_lectin	Galactoside-binding lectin. This family contains galactoside binding lectins. The family also includes enzymes such as human eosinophil lysophospholipase (EC:3.1.1.5).	GO:0071346|cellular response to interferon-gamma;GO:0098586|cellular response to virus;GO:0006935|chemotaxis;GO:0070371|ERK1 and ERK2 cascade;GO:0007565|female pregnancy;GO:0006954|inflammatory response;GO:0060135|maternal process involved in female pregnancy;GO:0002519|natural killer cell tolerance induction;GO:0046007|negative regulation of activated T cell proliferation;GO:2000562|negative reg…	GO:0005737|cytoplasm;GO:0005829|cytosol;GO:0005615|extracellular space;GO:0005622|intracellular;GO:0005634|nucleus;	GO:0030246|carbohydrate binding;GO:0048030|disaccharide binding;GO:0019899|enzyme binding;GO:0005534|galactose binding;	K10093	LGALS9; galectin-9
[truncated: 279 more rows]
